# Supplementary material for: (E)-4-[4-(Dimethyl­amino)styr­yl]-1-methyl­pyridinium 4-bromo­benzene­sulfonate
Source: Acta Crystallogr Sect E Struct Rep Online. 2009 Jan 8;65(Pt 2):o217–8. doi: 10.1107/S1600536808043547 (PMC2968146; doi:10.1107/S1600536808043547)
Supplement: Supplementary file 1 [file e-65-0o217-sup1.cif]

##############################################################################
###                                                                        ###
###        Electronic paper (Acta Crystallographica Section E)             ###
###                                                                        ###
##############################################################################
#                                                                            #
# This CIF contains the data in a paper accepted for publication in Acta     #
# Crystallographica Section E. It conforms to the requirements of Notes      #
# for Authors for Section E, and has been peer reviewed under the auspices   #
# of the IUCr Commission on Journals.                                        #
#                                                                            #
# Full details of the Crystallographic Information File format               #
# are given in the paper "The Crystallographic Information File (CIF):       #
# a New Standard Archive File for Crystallography" by S. R. Hall, F. H.      #
# Allen and I. D. Brown [Acta Cryst. (1991), A47, 655-685].                  #
#                                                                            #
# The current version of the core CIF dictionary is obtainable from          #
# ftp://ftp.iucr.org/pub/cif_core.dic. The current version number is 2.4.    #
#                                                                            #
# Software is freely available for graphical display of the structure(s) in  #
# this CIF.  For information consult the CIF home page http://www.iucr.org/  #
# cif/home.html                                                              #
#                                                                            #
# This file may be used for bona fide research purposes within the           #
# scientific community so long as proper attribution is given to the journal # 
# article from which it was obtained.                                        #
#                                                                            #
##############################################################################
                                             
data_global
_audit_creation_method     'form.cif (version 2.0)'
_journal_data_validation_number     ?
_journal_date_recd_electronic     2008-11-11
_journal_date_accepted     2008-12-22
_journal_name_full     'Acta Crystallographica, Section E'
_journal_year     2009
_journal_volume     65
_journal_issue      2
_journal_page_first     o217
_journal_page_last     o218
_journal_paper_category     QO
_journal_coeditor_code     PK2136
_publ_contact_author_name     'Assoc. Prof. Dr. Suchada Chantrapromma'
_publ_contact_author_address
;
      Department of Chemistry
      Faculty of Science
      Prince of Songkla University
      Hat-Yai, Songkhla 90112
      THAILAND
;
_publ_contact_author_email     'suchada.c@psu.ac.th'
_publ_contact_author_fax     '66 74 212918'
_publ_contact_author_phone     '66 74 288447'
_publ_section_title
;
(<i>E</i>)-4-[4-(Dimethylamino)styryl]-1-methylpyridinium
4-bromobenzenesulfonate
;
_publ_section_title_footnote
;
 This paper is dedicated to the late Her Royal Highness Princess Galyani
Vadhana Krom Luang Naradhiwas Rajanagarindra for her patronage of Science in
Thailand.
;
loop_
    _publ_author_name
    _publ_author_footnote
    _publ_author_address
    'Suchada Chantrapromma' ?
;     Crystal Materials Research Unit
      Department of Chemistry
      Faculty of Science
      Prince of Songkla University
      Hat-Yai, Songkhla 90112
      Thailand
;
    'Patcharaporn Jansrisewangwong' ?
;     Crystal Materials Research Unit
      Department of Chemistry
      Faculty of Science
      Prince of Songkla University
      Hat-Yai, Songkhla 90112
      Thailand
;
    'Rusmeenee Musor' ?
;     Crystal Materials Research Unit
      Department of Chemistry
      Faculty of Science
      Prince of Songkla University
      Hat-Yai, Songkhla 90112
      Thailand
;
    'Hoong-Kun Fun'
;
      Additional correspondence author, e-mail: hkfun@usm.my.
;
;     X-ray Crystallography Unit
      School of Physics
      Universiti Sains Malaysia
      11800 USM, Penang
      Malaysia
;
data_I
_audit_creation_method     SHELXL-97
_chemical_name_systematic
;
(<i>E</i>)-4-[4-(Dimethylamino)styryl]-1-methylpyridinium
4-bromobenzenesulfonate
;
_chemical_name_common
;
;
_chemical_formula_moiety     'C16 H19 N2 +, C6 H4 Br O3 S -'
_chemical_formula_sum     'C22 H23 Br N2 O3 S'
_chemical_formula_iupac     'C16 H19 N2 +, C6 H4 Br O3 S -'
_chemical_formula_weight     475.39
_chemical_melting_point     ?
_chemical_melting_point_gt     536
_chemical_melting_point_lt     537
_symmetry_cell_setting     Monoclinic
_symmetry_space_group_name_H-M     'C c'
_symmetry_space_group_name_Hall     'C -2yc'
loop_
    _symmetry_equiv_pos_as_xyz
    'x, y, z'
    'x, -y, z+1/2'
    'x+1/2, y+1/2, z'
    'x+1/2, -y+1/2, z+1/2'
_cell_length_a     10.3712(4)
_cell_length_b     10.9937(5)
_cell_length_c     17.9027(8)
_cell_angle_alpha     90.00
_cell_angle_beta     92.442(3)
_cell_angle_gamma     90.00
_cell_volume     2039.37(15)
_cell_formula_units_Z     4
_cell_measurement_reflns_used     6479
_cell_measurement_theta_min     2.70
_cell_measurement_theta_max     35.00
_cell_measurement_temperature     100.00(10)
_exptl_crystal_description     Plate
_exptl_crystal_colour     Red
_exptl_crystal_size_max     0.49
_exptl_crystal_size_mid     0.31
_exptl_crystal_size_min     0.11
_exptl_crystal_density_diffrn     1.548
_exptl_crystal_density_meas     ?
_exptl_crystal_density_method     'not measured'
_exptl_crystal_F_000     976
_exptl_absorpt_coefficient_mu     2.145
_exptl_absorpt_correction_type     multi-scan
_exptl_absorpt_process_details     '(SADABS; Bruker, 2005)'
_exptl_absorpt_correction_T_min     0.414
_exptl_absorpt_correction_T_max     0.787
_exptl_special_details
;
The low-temperature data was collected with the Oxford Cryosystem Cobra
low-temperature attachment.
;
_diffrn_ambient_temperature     100.00(10)
_diffrn_radiation_type     MoK\a
_diffrn_radiation_wavelength     0.71073
_diffrn_radiation_source     'fine-focus sealed tube'
_diffrn_radiation_monochromator     graphite
_diffrn_measurement_device_type
;
Bruker SMART APEX2 CCD area-detector
;
_diffrn_measurement_method     '\w scans'
_diffrn_detector_area_resol_mean     8.33
_diffrn_reflns_number     13146
_diffrn_reflns_av_R_equivalents     0.0428
_diffrn_reflns_av_sigmaI/netI     0.0883
_diffrn_reflns_theta_min     2.70
_diffrn_reflns_theta_max     35.00
_diffrn_reflns_theta_full     35.00
_diffrn_measured_fraction_theta_max     0.998
_diffrn_measured_fraction_theta_full     0.998
_diffrn_reflns_limit_h_min     -16
_diffrn_reflns_limit_h_max     16
_diffrn_reflns_limit_k_min     -17
_diffrn_reflns_limit_k_max     14
_diffrn_reflns_limit_l_min     -28
_diffrn_reflns_limit_l_max     19
_diffrn_standards_number     0
_diffrn_standards_interval_count     .
_diffrn_standards_interval_time     .
_diffrn_standards_decay_%     ?
_refine_special_details
;
Refinement of <i>F</i>^2^ against ALL reflections. The weighted <i>R</i>-factor
<i>wR</i> and goodness of fit <i>S</i> are based on <i>F</i>^2^, conventional
<i>R</i>-factors <i>R</i> are based on <i>F</i>, with <i>F</i> set to zero for
negative <i>F</i>^2^. The threshold expression of <i>F</i>^2^ >
\s(<i>F</i>^2^) is used only for calculating <i>R</i>-factors(gt) <i>etc</i>.
and is not relevant to the choice of reflections for refinement.
<i>R</i>-factors based on <i>F</i>^2^ are statistically about twice as large
as those based on <i>F</i>, and <i>R</i>- factors based on ALL data will be
even larger.
;
_reflns_number_total     6479
_reflns_number_gt     4811
_reflns_threshold_expression     I>2\s(I)
_refine_ls_structure_factor_coef     Fsqd
_refine_ls_matrix_type     full
_refine_ls_R_factor_all     0.0749
_refine_ls_R_factor_gt     0.0460
_refine_ls_wR_factor_gt     0.0878
_refine_ls_wR_factor_ref     0.0968
_refine_ls_goodness_of_fit_ref     1.024
_refine_ls_restrained_S_all     1.024
_refine_ls_number_reflns     6479
_refine_ls_number_parameters     265
_refine_ls_number_restraints     2
_refine_ls_hydrogen_treatment     constr
_refine_ls_weighting_scheme     calc
_refine_ls_weighting_details
          'calc w=1/[\s^2^(Fo^2^)+(0.022P)^2^+0.6614P] where P=(Fo^2^+2Fc^2^)/3'
_atom_sites_solution_hydrogens     geom
_atom_sites_solution_primary     direct
_atom_sites_solution_secondary     difmap
_refine_ls_shift/su_max     0.001
_refine_ls_shift/su_mean     0.000
_refine_diff_density_max     1.011
_refine_diff_density_min     -1.380
_refine_ls_extinction_method     none
_refine_ls_extinction_coef     ?
_refine_ls_abs_structure_details     'Flack (1983), 1997 Friedel pairs'
_refine_ls_abs_structure_Flack     0.024(7)
loop_
    _atom_type_symbol
    _atom_type_description
    _atom_type_scat_dispersion_real
    _atom_type_scat_dispersion_imag
    _atom_type_scat_source
    'C' 'C' 0.0033 0.0016
                         'International Tables Vol C Tables 4.2.6.8 and 6.1.1.4'
    'H' 'H' 0.0000 0.0000
                         'International Tables Vol C Tables 4.2.6.8 and 6.1.1.4'
    'N' 'N' 0.0061 0.0033
                         'International Tables Vol C Tables 4.2.6.8 and 6.1.1.4'
    'O' 'O' 0.0106 0.0060
                         'International Tables Vol C Tables 4.2.6.8 and 6.1.1.4'
    'S' 'S' 0.1246 0.1234
                         'International Tables Vol C Tables 4.2.6.8 and 6.1.1.4'
    'Br' 'Br' -0.2901 2.4595
                         'International Tables Vol C Tables 4.2.6.8 and 6.1.1.4'
_computing_data_collection     'APEX2 (Bruker, 2005)'
_computing_cell_refinement     'APEX2 (Bruker, 2005)'
_computing_data_reduction     'SAINT (Bruker, 2005)'
_computing_structure_solution     'SHELXTL (Sheldrick, 2008)'
_computing_structure_refinement     'SHELXTL (Sheldrick, 2008)'
_computing_molecular_graphics     'SHELXTL (Sheldrick, 2008)'
_computing_publication_material
;
SHELXTL (Sheldrick, 2008)and PLATON (Spek, 2003)
;
loop_
    _atom_site_type_symbol
    _atom_site_label
    _atom_site_fract_x
    _atom_site_fract_y
    _atom_site_fract_z
    _atom_site_U_iso_or_equiv
    _atom_site_adp_type
    _atom_site_calc_flag
    _atom_site_refinement_flags
    _atom_site_occupancy
    _atom_site_disorder_assembly
    _atom_site_disorder_group
    Br Br1 0.36598(3) 0.77042(3) 0.68824(2) 0.02730(9) Uani d . 1 . .
    S S1 0.98401(6) 0.80532(7) 0.66253(5) 0.01869(16) Uani d . 1 . .
    O O1 1.0332(2) 0.6820(2) 0.65917(15) 0.0260(5) Uani d . 1 . .
    O O2 1.0299(2) 0.8717(2) 0.72875(14) 0.0264(5) Uani d . 1 . .
    O O3 0.9990(2) 0.8740(2) 0.59428(14) 0.0275(5) Uani d . 1 . .
    N N1 0.1505(2) 0.3126(2) 0.93738(17) 0.0235(6) Uani d . 1 . .
    N N2 1.1241(3) 0.6429(3) 0.91479(17) 0.0288(6) Uani d . 1 . .
    C C1 0.3252(3) 0.3957(3) 1.0096(2) 0.0267(7) Uani d . 1 . .
    H H1A 0.3595 0.4215 1.0557 0.032 Uiso calc R 1 . .
    C C2 0.2023(3) 0.3507(3) 1.0041(2) 0.0248(7) Uani d . 1 . .
    H H2A 0.1538 0.3462 1.0466 0.030 Uiso calc R 1 . .
    C C3 0.2213(3) 0.3179(3) 0.8760(2) 0.0230(7) Uani d . 1 . .
    H H3A 0.1854 0.2908 0.8305 0.028 Uiso calc R 1 . .
    C C4 0.3442(3) 0.3621(3) 0.8789(2) 0.0238(7) Uani d . 1 . .
    H H4A 0.3909 0.3646 0.8357 0.029 Uiso calc R 1 . .
    C C5 0.4003(3) 0.4034(3) 0.9463(2) 0.0231(7) Uani d . 1 . .
    C C6 0.5317(3) 0.4507(3) 0.9554(2) 0.0265(8) Uani d . 1 . .
    H H6A 0.5609 0.4749 1.0029 0.032 Uiso calc R 1 . .
    C C7 0.6126(3) 0.4612(3) 0.8992(2) 0.0231(7) Uani d . 1 . .
    H H7A 0.5821 0.4373 0.8519 0.028 Uiso calc R 1 . .
    C C8 0.7443(3) 0.5069(3) 0.9063(2) 0.0238(7) Uani d . 1 . .
    C C9 0.8152(3) 0.5165(3) 0.84225(19) 0.0224(7) Uani d . 1 . .
    H H9A 0.7775 0.4917 0.7967 0.027 Uiso calc R 1 . .
    C C10 0.9406(3) 0.5618(3) 0.8439(2) 0.0229(7) Uani d . 1 . .
    H H10A 0.9842 0.5690 0.7998 0.027 Uiso calc R 1 . .
    C C11 1.0015(3) 0.5969(3) 0.9124(2) 0.0225(7) Uani d . 1 . .
    C C12 0.9307(3) 0.5851(3) 0.9777(2) 0.0260(7) Uani d . 1 . .
    H H12A 0.9690 0.6066 1.0237 0.031 Uiso calc R 1 . .
    C C13 0.8055(3) 0.5421(3) 0.9742(2) 0.0250(7) Uani d . 1 . .
    H H13A 0.7608 0.5363 1.0179 0.030 Uiso calc R 1 . .
    C C14 0.0170(3) 0.2686(3) 0.9326(2) 0.0298(8) Uani d . 1 . .
    H H14A 0.0039 0.2197 0.8885 0.045 Uiso calc R 1 . .
    H H14B -0.0409 0.3367 0.9302 0.045 Uiso calc R 1 . .
    H H14C 0.0007 0.2206 0.9760 0.045 Uiso calc R 1 . .
    C C15 1.1928(3) 0.6611(3) 0.8465(2) 0.0295(8) Uani d . 1 . .
    H H15A 1.1404 0.7084 0.8119 0.044 Uiso calc R 1 . .
    H H15B 1.2110 0.5835 0.8246 0.044 Uiso calc R 1 . .
    H H15C 1.2722 0.7032 0.8579 0.044 Uiso calc R 1 . .
    C C16 1.1872(3) 0.6788(3) 0.9852(2) 0.0304(8) Uani d . 1 . .
    H H16A 1.1782 0.6151 1.0213 0.046 Uiso calc R 1 . .
    H H16B 1.1480 0.7518 1.0030 0.046 Uiso calc R 1 . .
    H H16C 1.2771 0.6932 0.9781 0.046 Uiso calc R 1 . .
    C C17 0.8138(3) 0.7927(3) 0.6710(2) 0.0176(6) Uani d . 1 . .
    C C18 0.7402(3) 0.8978(3) 0.6780(2) 0.0192(7) Uani d . 1 . .
    H H18A 0.7809 0.9732 0.6797 0.023 Uiso calc R 1 . .
    C C19 0.6080(3) 0.8917(3) 0.6823(2) 0.0209(7) Uani d . 1 . .
    H H19A 0.5594 0.9624 0.6858 0.025 Uiso calc R 1 . .
    C C20 0.5489(3) 0.7790(3) 0.6814(2) 0.0207(6) Uani d . 1 . .
    C C21 0.6187(3) 0.6722(3) 0.6750(2) 0.0220(7) Uani d . 1 . .
    H H21A 0.5774 0.5970 0.6743 0.026 Uiso calc R 1 . .
    C C22 0.7524(3) 0.6800(3) 0.6696(2) 0.0191(7) Uani d . 1 . .
    H H22A 0.8008 0.6094 0.6649 0.023 Uiso calc R 1 . .
loop_
    _atom_site_aniso_label
    _atom_site_aniso_U_11
    _atom_site_aniso_U_22
    _atom_site_aniso_U_33
    _atom_site_aniso_U_12
    _atom_site_aniso_U_13
    _atom_site_aniso_U_23
    Br1 0.01676(11) 0.03575(17) 0.02948(18) -0.00106(18) 0.00199(10) -0.0056(2)
    S1 0.0163(3) 0.0187(4) 0.0211(4) 0.0010(2) 0.0013(3) 0.0020(3)
    O1 0.0167(9) 0.0242(12) 0.0375(16) -0.0007(8) 0.0055(10) 0.0016(11)
    O2 0.0198(10) 0.0342(13) 0.0251(14) -0.0022(9) -0.0010(9) -0.0054(11)
    O3 0.0247(10) 0.0308(13) 0.0270(14) -0.0007(9) 0.0021(9) 0.0068(10)
    N1 0.0221(12) 0.0201(13) 0.0287(18) 0.0065(10) 0.0035(12) 0.0037(12)
    N2 0.0305(13) 0.0347(16) 0.0212(16) -0.0087(12) 0.0001(12) -0.0013(14)
    C1 0.0304(15) 0.0215(16) 0.028(2) 0.0070(12) -0.0003(14) -0.0023(14)
    C2 0.0302(15) 0.0235(16) 0.0210(19) 0.0080(12) 0.0049(14) 0.0013(14)
    C3 0.0269(14) 0.0220(16) 0.0197(19) 0.0052(12) -0.0011(13) 0.0028(13)
    C4 0.0249(14) 0.0245(16) 0.0223(19) 0.0063(12) 0.0044(12) 0.0034(14)
    C5 0.0235(13) 0.0176(14) 0.0285(19) 0.0062(11) 0.0033(13) 0.0004(14)
    C6 0.0229(14) 0.0271(17) 0.030(2) 0.0064(12) 0.0001(14) -0.0039(15)
    C7 0.0247(14) 0.0203(15) 0.0240(19) 0.0036(11) -0.0007(13) -0.0008(13)
    C8 0.0245(14) 0.0215(15) 0.025(2) 0.0047(11) 0.0022(13) -0.0003(14)
    C9 0.0281(14) 0.0203(15) 0.0185(18) 0.0035(11) -0.0031(13) -0.0020(13)
    C10 0.0265(14) 0.0208(15) 0.0214(19) 0.0036(11) 0.0017(13) -0.0004(13)
    C11 0.0284(14) 0.0164(14) 0.0228(19) 0.0018(11) 0.0008(13) 0.0023(13)
    C12 0.0308(15) 0.0245(17) 0.0224(19) 0.0005(12) -0.0014(14) -0.0009(14)
    C13 0.0277(15) 0.0258(16) 0.0217(19) 0.0003(12) 0.0023(13) -0.0035(14)
    C14 0.0250(14) 0.0274(16) 0.037(2) 0.0018(13) 0.0038(14) 0.0079(16)
    C15 0.0299(15) 0.0315(18) 0.027(2) -0.0053(13) -0.0018(14) 0.0038(16)
    C16 0.0354(17) 0.0309(18) 0.024(2) -0.0066(14) -0.0055(15) -0.0007(16)
    C17 0.0174(12) 0.0168(14) 0.0186(18) 0.0008(10) 0.0004(12) -0.0001(12)
    C18 0.0182(12) 0.0177(16) 0.0215(19) -0.0021(11) 0.0002(12) -0.0015(13)
    C19 0.0229(14) 0.0202(16) 0.0197(18) 0.0029(11) 0.0012(12) -0.0028(13)
    C20 0.0167(12) 0.0293(16) 0.0160(17) 0.0013(12) 0.0003(11) -0.0020(14)
    C21 0.0230(14) 0.0181(16) 0.025(2) -0.0009(11) -0.0009(13) -0.0004(14)
    C22 0.0226(14) 0.0150(15) 0.0197(19) 0.0036(11) -0.0001(13) 0.0039(13)
_geom_special_details
;
All e.s.d.'s (except the e.s.d. in the dihedral angle between two l.s. planes)
are estimated using the full covariance matrix. The cell e.s.d.'s are taken
into account individually in the estimation of e.s.d.'s in distances, angles
and torsion angles; correlations between e.s.d.'s in cell parameters are only
used when they are defined by crystal symmetry. An approximate (isotropic)
treatment of cell e.s.d.'s is used for estimating e.s.d.'s involving l.s.
planes.
;
loop_
    _geom_bond_atom_site_label_1
    _geom_bond_atom_site_label_2
    _geom_bond_site_symmetry_2
    _geom_bond_distance
    _geom_bond_publ_flag
    Br1 C20 . 1.909(3) ?
    S1 O3 . 1.450(3) ?
    S1 O1 . 1.451(2) ?
    S1 O2 . 1.455(2) ?
    S1 C17 . 1.784(3) ?
    N1 C3 . 1.349(4) ?
    N1 C2 . 1.355(4) ?
    N1 C14 . 1.466(4) ?
    N2 C11 . 1.367(4) ?
    N2 C16 . 1.451(4) ?
    N2 C15 . 1.455(5) ?
    C1 C2 . 1.367(5) ?
    C1 C5 . 1.405(5) ?
    C1 H1A . 0.9300 ?
    C2 H2A . 0.9300 ?
    C3 C4 . 1.363(4) ?
    C3 H3A . 0.9300 ?
    C4 C5 . 1.393(5) ?
    C4 H4A . 0.9300 ?
    C5 C6 . 1.461(4) ?
    C6 C7 . 1.342(5) ?
    C6 H6A . 0.9300 ?
    C7 C8 . 1.455(4) ?
    C7 H7A . 0.9300 ?
    C8 C9 . 1.393(5) ?
    C8 C13 . 1.402(5) ?
    C9 C10 . 1.391(4) ?
    C9 H9A . 0.9300 ?
    C10 C11 . 1.409(5) ?
    C10 H10A . 0.9300 ?
    C11 C12 . 1.413(5) ?
    C12 C13 . 1.380(4) ?
    C12 H12A . 0.9300 ?
    C13 H13A . 0.9300 ?
    C14 H14A . 0.9600 ?
    C14 H14B . 0.9600 ?
    C14 H14C . 0.9600 ?
    C15 H15A . 0.9600 ?
    C15 H15B . 0.9600 ?
    C15 H15C . 0.9600 ?
    C16 H16A . 0.9600 ?
    C16 H16B . 0.9600 ?
    C16 H16C . 0.9600 ?
    C17 C18 . 1.392(4) ?
    C17 C22 . 1.393(4) ?
    C18 C19 . 1.378(4) ?
    C18 H18A . 0.9300 ?
    C19 C20 . 1.382(5) ?
    C19 H19A . 0.9300 ?
    C20 C21 . 1.387(5) ?
    C21 C22 . 1.396(4) ?
    C21 H21A . 0.9300 ?
    C22 H22A . 0.9300 ?
loop_
    _geom_angle_atom_site_label_1
    _geom_angle_atom_site_label_2
    _geom_angle_atom_site_label_3
    _geom_angle_site_symmetry_1
    _geom_angle_site_symmetry_3
    _geom_angle
    _geom_angle_publ_flag
    O3 S1 O1 . . 113.63(15) ?
    O3 S1 O2 . . 112.50(15) ?
    O1 S1 O2 . . 113.53(14) ?
    O3 S1 C17 . . 104.72(14) ?
    O1 S1 C17 . . 106.37(13) ?
    O2 S1 C17 . . 105.09(15) ?
    C3 N1 C2 . . 119.8(3) ?
    C3 N1 C14 . . 120.8(3) ?
    C2 N1 C14 . . 119.4(3) ?
    C11 N2 C16 . . 120.8(3) ?
    C11 N2 C15 . . 120.8(3) ?
    C16 N2 C15 . . 118.3(3) ?
    C2 C1 C5 . . 120.8(3) ?
    C2 C1 H1A . . 119.6 ?
    C5 C1 H1A . . 119.6 ?
    N1 C2 C1 . . 120.5(3) ?
    N1 C2 H2A . . 119.7 ?
    C1 C2 H2A . . 119.7 ?
    N1 C3 C4 . . 121.6(3) ?
    N1 C3 H3A . . 119.2 ?
    C4 C3 H3A . . 119.2 ?
    C3 C4 C5 . . 120.3(3) ?
    C3 C4 H4A . . 119.8 ?
    C5 C4 H4A . . 119.8 ?
    C4 C5 C1 . . 117.0(3) ?
    C4 C5 C6 . . 124.4(3) ?
    C1 C5 C6 . . 118.6(3) ?
    C7 C6 C5 . . 123.9(3) ?
    C7 C6 H6A . . 118.1 ?
    C5 C6 H6A . . 118.1 ?
    C6 C7 C8 . . 125.4(3) ?
    C6 C7 H7A . . 117.3 ?
    C8 C7 H7A . . 117.3 ?
    C9 C8 C13 . . 117.2(3) ?
    C9 C8 C7 . . 118.8(3) ?
    C13 C8 C7 . . 124.0(3) ?
    C10 C9 C8 . . 122.4(3) ?
    C10 C9 H9A . . 118.8 ?
    C8 C9 H9A . . 118.8 ?
    C9 C10 C11 . . 120.0(3) ?
    C9 C10 H10A . . 120.0 ?
    C11 C10 H10A . . 120.0 ?
    N2 C11 C10 . . 120.7(3) ?
    N2 C11 C12 . . 121.6(3) ?
    C10 C11 C12 . . 117.7(3) ?
    C13 C12 C11 . . 121.0(3) ?
    C13 C12 H12A . . 119.5 ?
    C11 C12 H12A . . 119.5 ?
    C12 C13 C8 . . 121.6(3) ?
    C12 C13 H13A . . 119.2 ?
    C8 C13 H13A . . 119.2 ?
    N1 C14 H14A . . 109.5 ?
    N1 C14 H14B . . 109.5 ?
    H14A C14 H14B . . 109.5 ?
    N1 C14 H14C . . 109.5 ?
    H14A C14 H14C . . 109.5 ?
    H14B C14 H14C . . 109.5 ?
    N2 C15 H15A . . 109.5 ?
    N2 C15 H15B . . 109.5 ?
    H15A C15 H15B . . 109.5 ?
    N2 C15 H15C . . 109.5 ?
    H15A C15 H15C . . 109.5 ?
    H15B C15 H15C . . 109.5 ?
    N2 C16 H16A . . 109.5 ?
    N2 C16 H16B . . 109.5 ?
    H16A C16 H16B . . 109.5 ?
    N2 C16 H16C . . 109.5 ?
    H16A C16 H16C . . 109.5 ?
    H16B C16 H16C . . 109.5 ?
    C18 C17 C22 . . 119.2(3) ?
    C18 C17 S1 . . 119.4(2) ?
    C22 C17 S1 . . 121.4(2) ?
    C19 C18 C17 . . 121.0(3) ?
    C19 C18 H18A . . 119.5 ?
    C17 C18 H18A . . 119.5 ?
    C18 C19 C20 . . 119.0(3) ?
    C18 C19 H19A . . 120.5 ?
    C20 C19 H19A . . 120.5 ?
    C19 C20 C21 . . 121.8(3) ?
    C19 C20 Br1 . . 119.0(2) ?
    C21 C20 Br1 . . 119.1(2) ?
    C20 C21 C22 . . 118.5(3) ?
    C20 C21 H21A . . 120.8 ?
    C22 C21 H21A . . 120.8 ?
    C17 C22 C21 . . 120.5(3) ?
    C17 C22 H22A . . 119.7 ?
    C21 C22 H22A . . 119.7 ?
loop_
    _geom_torsion_atom_site_label_1
    _geom_torsion_atom_site_label_2
    _geom_torsion_atom_site_label_3
    _geom_torsion_atom_site_label_4
    _geom_torsion_site_symmetry_1
    _geom_torsion_site_symmetry_2
    _geom_torsion_site_symmetry_3
    _geom_torsion_site_symmetry_4
    _geom_torsion
    _geom_torsion_publ_flag
    C3 N1 C2 C1 . . . . 0.7(5) ?
    C14 N1 C2 C1 . . . . -177.9(3) ?
    C5 C1 C2 N1 . . . . 0.0(5) ?
    C2 N1 C3 C4 . . . . -0.7(5) ?
    C14 N1 C3 C4 . . . . 177.9(3) ?
    N1 C3 C4 C5 . . . . 0.0(5) ?
    C3 C4 C5 C1 . . . . 0.7(4) ?
    C3 C4 C5 C6 . . . . 179.1(3) ?
    C2 C1 C5 C4 . . . . -0.7(5) ?
    C2 C1 C5 C6 . . . . -179.2(3) ?
    C4 C5 C6 C7 . . . . 1.0(5) ?
    C1 C5 C6 C7 . . . . 179.4(3) ?
    C5 C6 C7 C8 . . . . -179.5(3) ?
    C6 C7 C8 C9 . . . . -177.8(3) ?
    C6 C7 C8 C13 . . . . 2.4(5) ?
    C13 C8 C9 C10 . . . . -1.7(5) ?
    C7 C8 C9 C10 . . . . 178.5(3) ?
    C8 C9 C10 C11 . . . . 1.8(5) ?
    C16 N2 C11 C10 . . . . -179.9(3) ?
    C15 N2 C11 C10 . . . . 2.3(5) ?
    C16 N2 C11 C12 . . . . 1.5(5) ?
    C15 N2 C11 C12 . . . . -176.4(3) ?
    C9 C10 C11 N2 . . . . -179.2(3) ?
    C9 C10 C11 C12 . . . . -0.5(4) ?
    N2 C11 C12 C13 . . . . 177.9(3) ?
    C10 C11 C12 C13 . . . . -0.8(5) ?
    C11 C12 C13 C8 . . . . 0.9(5) ?
    C9 C8 C13 C12 . . . . 0.3(5) ?
    C7 C8 C13 C12 . . . . -179.9(3) ?
    O3 S1 C17 C18 . . . . -61.5(3) ?
    O1 S1 C17 C18 . . . . 177.9(3) ?
    O2 S1 C17 C18 . . . . 57.2(3) ?
    O3 S1 C17 C22 . . . . 117.4(3) ?
    O1 S1 C17 C22 . . . . -3.2(3) ?
    O2 S1 C17 C22 . . . . -123.8(3) ?
    C22 C17 C18 C19 . . . . -1.0(5) ?
    S1 C17 C18 C19 . . . . 178.0(3) ?
    C17 C18 C19 C20 . . . . 1.5(5) ?
    C18 C19 C20 C21 . . . . -1.1(5) ?
    C18 C19 C20 Br1 . . . . 179.5(3) ?
    C19 C20 C21 C22 . . . . 0.2(5) ?
    Br1 C20 C21 C22 . . . . 179.6(3) ?
    C18 C17 C22 C21 . . . . 0.1(5) ?
    S1 C17 C22 C21 . . . . -178.9(3) ?
    C20 C21 C22 C17 . . . . 0.4(5) ?
loop_
    _geom_hbond_atom_site_label_D
    _geom_hbond_atom_site_label_H
    _geom_hbond_atom_site_label_A
    _geom_hbond_site_symmetry_A
    _geom_hbond_distance_DH
    _geom_hbond_distance_HA
    _geom_hbond_distance_DA
    _geom_hbond_angle_DHA
    _geom_hbond_publ_flag
    C2 H2A O1 2_465 0.93 2.44 3.366(4) 175 y
    C4 H4A O2 3_445 0.93 2.45 3.375(4) 175 y
    C6 H6A O3 4_465 0.93 2.44 3.175(4) 136 y
    C7 H7A O2 3_445 0.93 2.36 3.285(4) 173 y
    C14 H14C O3 2_465 0.96 2.36 3.304(4) 168 y
    C15 H15A O2 1_555 0.96 2.57 3.515(4) 168 y
    C19 H19A O1 3_455 0.93 2.47 3.306(4) 149 y
    C3 H3A <i>Cg</i>3 3_445 0.93 2.76 3.601(4) 151 y
    C14 H14B <i>Cg</i>2 1_455 0.96 2.55 3.468(4) 161 y
    C16 H16A <i>Cg</i>3 4_565 0.93 2.98 3.446(4) 111 y
