# Supplementary material for: (E)-4-[4-(Dimethyl­amino)styr­yl]-1-methyl­pyridinium 4-bromo­benzene­sulfonate
Source: Acta Crystallogr Sect E Struct Rep Online. 2009 Jan 8;65(Pt 2):o217–8. doi: 10.1107/S1600536808043547 (PMC2968146; doi:10.1107/S1600536808043547)
Supplement: Supplementary file 2 [file e-65-0o217-Isup2.hkl]

# 
# h,k,l, Fc-squared, Fo-squared, sigma(Fo-squared) and status flag 
# 
data_I
_shelx_title ' pr24brg_0m in Cc (100K)' 
_shelx_refln_list_code          4 
_shelx_F_calc_maximum      418.89 
_exptl_crystal_F_000       976.00 
_reflns_d_resolution_high  0.6196 
 
loop_ 
 _symmetry_equiv_pos_as_xyz 
 'x, y, z' 
 'x, -y, z+1/2' 
 'x+1/2, y+1/2, z' 
 'x+1/2, -y+1/2, z+1/2' 
 
_cell_length_a    10.3712 
_cell_length_b    10.9937 
_cell_length_c    17.9027 
_cell_angle_alpha  90.000 
_cell_angle_beta   92.442 
_cell_angle_gamma  90.000 
 
_shelx_F_squared_multiplier     1.000 
 
loop_ 
 _refln_index_h 
 _refln_index_k 
 _refln_index_l 
 _refln_F_squared_calc 
 _refln_F_squared_meas 
 _refln_F_squared_sigma 
 _refln_observed_status 
  -3   1 -28       14.54       91.97    161.03 o 
  -1   1 -28       35.51      404.20    165.15 o 
   1   1 -28        4.78       -8.23    149.94 o 
   3   1 -28       19.15      -43.30    148.33 o 
  -2   2 -28       47.09      101.63    162.64 o 
   0   2 -28       31.11      113.62    154.95 o 
   2   2 -28      217.10      142.43    152.27 o 
   4   2 -28      255.35      249.42    153.52 o 
  -1   3 -28       99.30      284.67    166.58 o 
   1   3 -28      298.98      321.89    161.75 o 
   3   3 -28        7.10      -77.65    147.97 o 
   0   4 -28      143.66      395.79    166.94 o 
   2   4 -28        0.91       32.21    147.79 o 
  -5   1 -27       21.41      195.21    154.41 o 
  -3   1 -27      130.05      268.57    157.28 o 
  -1   1 -27     1252.32     1445.91    206.66 o 
   1   1 -27       15.67     -191.45    140.64 o 
   3   1 -27       83.81       23.98    146.54 o 
   5   1 -27      264.49      213.64    156.20 o 
  -4   2 -27      143.22      123.82    157.28 o 
  -2   2 -27       18.11      180.54    158.53 o 
   0   2 -27       14.29      117.38    153.70 o 
   2   2 -27      201.00      300.06    152.62 o 
   4   2 -27       60.36       24.33    142.96 o 
   6   2 -27       80.65      -92.51    143.14 o 
  -3   3 -27      149.58      192.17    164.26 o 
  -1   3 -27      311.01       74.61    154.41 o 
   1   3 -27      371.84      437.30    160.50 o 
   3   3 -27      157.60       37.93    146.72 o 
   5   3 -27      159.34      163.00    157.28 o 
  -2   4 -27        6.70     -199.15    157.81 o 
   0   4 -27       40.47       23.26    154.06 o 
   2   4 -27      134.06      252.29    151.19 o 
   4   4 -27       87.33       57.61    147.08 o 
  -1   5 -27       18.85      -41.51    155.31 o 
   1   5 -27      126.93      229.92    155.85 o 
   3   5 -27      100.64      201.47    153.34 o 
   0   6 -27       23.51      -71.21    151.19 o 
   2   6 -27       13.07      -22.54    145.11 o 
  -6   0 -26     1070.55     1232.45    186.26 o 
  -4   0 -26      370.99      567.02    162.47 o 
  -2   0 -26       19.63      219.36    152.98 o 
   0   0 -26      174.12      142.78    150.30 o 
   2   0 -26      421.41      428.17    155.49 o 
  -5   1 -26        3.95      142.25    146.36 o 
  -3   1 -26       21.72      313.66    153.16 o 
  -1   1 -26       61.30      -88.03    140.10 o 
   1   1 -26       73.74      107.00    142.61 o 
   3   1 -26       28.46      110.76    142.25 o 
   5   1 -26        0.05      -77.30    144.57 o 
   7   1 -26       57.61      -42.41    140.10 o 
  -6   2 -26      293.00      356.07    157.28 o 
  -4   2 -26      267.25      443.02    160.86 o 
  -2   2 -26       36.80      218.83    155.49 o 
   0   2 -26       85.33      218.83    152.27 o 
   2   2 -26      359.63      438.37    153.70 o 
   4   2 -26      608.68      659.17    161.57 o 
   6   2 -26      202.47       54.21    142.07 o 
  -5   3 -26       23.24       53.32    152.27 o 
  -3   3 -26      106.75       21.29    150.66 o 
  -1   3 -26      139.19      203.08    156.20 o 
   1   3 -26      147.17      142.43    140.46 o 
   3   3 -26        9.43      -96.08    135.45 o 
   5   3 -26       75.41       39.72    145.47 o 
   7   3 -26       96.73      243.52    151.73 o 
  -4   4 -26       35.81      142.25    156.20 o 
  -2   4 -26      137.37      101.99    154.95 o 
   0   4 -26       53.94       45.09    148.15 o 
   2   4 -26      457.80      553.78    160.14 o 
   4   4 -26      127.36      368.59    149.05 o 
   6   4 -26      127.73      171.59    148.33 o 
  -3   5 -26      266.92      251.21    166.04 o 
  -1   5 -26      158.58     -137.06    149.58 o 
   1   5 -26      215.00      138.85    146.90 o 
   3   5 -26       11.89      -85.17    138.31 o 
   5   5 -26      216.74      234.75    154.95 o 
  -2   6 -26      142.70      502.43    173.02 o 
   0   6 -26      131.51       42.41    152.80 o 
   2   6 -26       21.11      -49.38    140.82 o 
   4   6 -26       40.68       17.18    138.85 o 
  -1   7 -26      368.06      338.89    167.12 o 
   1   7 -26       37.35      204.16    151.37 o 
   3   7 -26       18.69      115.05    144.57 o 
  -7   1 -25      219.28      351.30    101.16 o 
  -5   1 -25       39.91      107.92     97.17 o 
  -3   1 -25      305.31      434.88    107.41 o 
  -1   1 -25     1335.54     1508.00    201.47 o 
   1   1 -25      312.93      319.56    146.54 o 
   3   1 -25       16.41      -43.66    133.84 o 
   5   1 -25      179.14      -61.55    140.10 o 
   7   1 -25      402.80      315.45    147.97 o 
  -6   2 -25      223.48       77.12    141.71 o 
  -4   2 -25       18.29      -43.48    139.03 o 
  -2   2 -25      233.31      310.98    153.70 o 
   0   2 -25       74.24      107.36    135.63 o 
   2   2 -25        8.64      132.41    135.63 o 
   4   2 -25      167.56      163.54    140.28 o 
   6   2 -25      166.12     -130.26    135.63 o 
   8   2 -25       67.70     -110.93    137.77 o 
  -7   3 -25      190.02      204.16    147.62 o 
  -5   3 -25       58.04       82.49    145.29 o 
  -3   3 -25      351.87      458.05    159.42 o 
  -1   3 -25      743.34     1104.52    186.44 o 
   1   3 -25      396.62      353.20    147.79 o 
   3   3 -25      122.54      108.43    132.05 o 
   5   3 -25      440.01      522.29    153.70 o 
   7   3 -25      143.36      119.34    142.43 o 
  -6   4 -25      116.55      452.33    157.63 o 
  -4   4 -25       92.13       96.80    153.70 o 
  -2   4 -25       90.65      100.38    148.69 o 
   0   4 -25       80.86      -51.53    139.92 o 
   2   4 -25      139.33      249.78    141.35 o 
   4   4 -25      285.99      413.68    146.36 o 
   6   4 -25      392.37      112.01    142.07 o 
   8   4 -25       13.93     -205.77    132.23 o 
  -5   5 -25      398.63      417.08    166.04 o 
  -3   5 -25        9.24      267.68    156.56 o 
  -1   5 -25       72.14      -22.19    148.87 o 
   1   5 -25      148.38      276.62    147.26 o 
   3   5 -25      193.69      258.73    139.38 o 
   5   5 -25      154.73      105.57    142.78 o 
   7   5 -25      296.63      360.00    150.48 o 
  -4   6 -25       22.23      135.45    159.78 o 
  -2   6 -25       34.61      -71.93    151.19 o 
   0   6 -25       32.10        9.30    145.29 o 
   2   6 -25      132.26      197.36    142.61 o 
   4   6 -25      347.82      392.03    148.51 o 
   6   6 -25      307.06      176.24    139.56 o 
  -3   7 -25       78.14      111.83    159.07 o 
  -1   7 -25       23.99      -74.43    147.97 o 
   1   7 -25      112.72      217.93    145.47 o 
   3   7 -25      213.48      203.08    143.32 o 
   5   7 -25       90.22      -56.00    136.34 o 
  -2   8 -25       54.65      -26.66    155.31 o 
   0   8 -25      118.31      116.48    147.44 o 
   2   8 -25       96.80      120.60    138.31 o 
   4   8 -25      115.70      106.82    136.70 o 
  -8   0 -24      184.06      270.72    134.73 o 
  -6   0 -24      314.83      350.52    138.49 o 
  -4   0 -24      482.95      650.22    152.45 o 
  -2   0 -24       24.93       69.24    134.20 o 
   0   0 -24      329.98      314.73    142.43 o 
   2   0 -24      688.35      928.99    159.60 o 
   4   0 -24     1701.88     1919.71    209.70 o 
   6   0 -24      347.16      264.63    137.06 o 
  -7   1 -24       47.12       50.59     91.94 o 
  -5   1 -24        4.70       -4.48     91.52 o 
  -3   1 -24       73.86      288.67    131.87 o 
  -1   1 -24      193.05      308.10    102.90 o 
   1   1 -24       10.59       67.52     92.68 o 
   3   1 -24       84.03       98.05    132.05 o 
   5   1 -24        1.12        8.05    133.66 o 
   7   1 -24      176.96      207.91    138.67 o 
   9   1 -24       50.08        3.58    133.66 o 
  -8   2 -24       96.00      -44.20    134.73 o 
  -6   2 -24      987.26     1018.99    170.34 o 
  -4   2 -24      360.86      607.10    155.31 o 
  -2   2 -24      133.00      234.04    141.71 o 
   0   2 -24       56.08      -21.65    134.73 o 
   2   2 -24      375.16      402.94    138.31 o 
   4   2 -24      617.77      540.72    149.58 o 
   6   2 -24      358.16      225.09    140.64 o 
   8   2 -24       83.96      -58.69    134.91 o 
  -7   3 -24      388.95      350.70    147.62 o 
  -5   3 -24       15.76       73.90    137.24 o 
  -3   3 -24      264.68      120.06    143.14 o 
  -1   3 -24      216.40      289.15    148.33 o 
   1   3 -24      164.10      128.11    131.51 o 
   3   3 -24        0.81     -119.70    120.78 o 
   5   3 -24        8.07      -96.44    132.59 o 
   7   3 -24      105.61       90.90    136.70 o 
   9   3 -24      175.25       19.32    139.74 o 
  -6   4 -24      108.76     -102.88    138.31 o 
  -4   4 -24      171.25      236.36    145.83 o 
  -2   4 -24      329.36      400.44    152.45 o 
   0   4 -24      384.84      408.13    146.72 o 
   2   4 -24       88.97      -99.13    126.32 o 
   4   4 -24      465.71      470.22    142.07 o 
   6   4 -24      270.89      -81.77    134.20 o 
   8   4 -24      214.73      232.78    143.32 o 
  -7   5 -24      232.13      214.53    148.87 o 
  -5   5 -24      155.09      159.42    147.79 o 
  -3   5 -24      100.13      142.43    145.83 o 
  -1   5 -24      335.66      291.11    147.79 o 
   1   5 -24      638.53      653.80    154.59 o 
   3   5 -24        1.08       71.21    124.35 o 
   5   5 -24      343.05      285.57    140.46 o 
   7   5 -24      500.49      498.85    149.58 o 
  -6   6 -24       67.06       84.45    145.29 o 
  -4   6 -24       67.18       25.23    149.05 o 
  -2   6 -24      268.40      356.96    159.60 o 
   0   6 -24      591.67      416.01    152.80 o 
   2   6 -24       67.14      193.06    133.30 o 
   4   6 -24      101.00       51.89    132.59 o 
   6   6 -24       40.02        6.80    133.48 o 
  -5   7 -24       93.21      255.51    160.32 o 
  -3   7 -24      140.75      210.24    153.70 o 
  -1   7 -24      490.44      360.00    155.13 o 
   1   7 -24      520.05      819.49    163.54 o 
   3   7 -24       25.77      -14.31    125.25 o 
   5   7 -24       23.37      -60.66    127.58 o 
   7   7 -24      139.74      100.56    138.67 o 
  -4   8 -24       90.27      -65.31    152.45 o 
  -2   8 -24      266.62      379.86    165.69 o 
   0   8 -24      264.41      495.09    155.13 o 
   2   8 -24       20.80      179.64    136.88 o 
   4   8 -24      131.49      143.32    131.87 o 
   6   8 -24      271.51      332.80    141.53 o 
  -3   9 -24      108.81      353.38    170.70 o 
  -1   9 -24      217.03      -81.95    149.40 o 
   1   9 -24       23.08      114.33    137.77 o 
   3   9 -24      126.06       98.59    138.49 o 
  -9   1 -23      434.66      362.29     94.71 o 
  -7   1 -23      392.79      364.35     95.76 o 
  -5   1 -23      338.10      397.23    133.12 o 
  -3   1 -23      342.70      411.45     97.59 o 
  -1   1 -23     2227.22     2290.45    165.23 o 
   1   1 -23      762.35      797.84    109.25 o 
   3   1 -23      585.32      547.37     97.48 o 
   5   1 -23      120.11      -13.06    127.75 o 
   7   1 -23      791.12      794.26    154.77 o 
   9   1 -23      416.84      163.90    135.09 o 
  -8   2 -23       73.54      113.21     89.43 o 
  -6   2 -23      186.32      304.62     92.65 o 
  -4   2 -23       49.35       90.63     94.03 o 
  -2   2 -23      107.22       57.26    133.30 o 
   0   2 -23       96.50       13.42    130.08 o 
   2   2 -23       65.75      -66.92    119.52 o 
   4   2 -23      323.86      361.79    134.02 o 
   6   2 -23      128.95      164.61    133.84 o 
   8   2 -23      434.63      344.44    138.31 o 
  10   2 -23       31.35      -74.97    135.27 o 
  -9   3 -23      144.98      -62.98    132.76 o 
  -7   3 -23      648.19      449.11    144.93 o 
  -5   3 -23      326.90      228.31    137.60 o 
  -3   3 -23      243.17      208.81    137.06 o 
  -1   3 -23      695.71      804.64    162.47 o 
   1   3 -23      565.08      591.71    146.00 o 
   3   3 -23        2.44      -28.09    119.70 o 
   5   3 -23      264.14      212.39    125.96 o 
   7   3 -23      405.68      469.68    143.32 o 
   9   3 -23      426.13      391.14    144.22 o 
  -8   4 -23      432.05      363.04    145.47 o 
  -6   4 -23      250.20      108.97    136.16 o 
  -4   4 -23      228.97      171.05    137.95 o 
  -2   4 -23      409.69      379.15    142.96 o 
   0   4 -23       96.26       30.24    127.40 o 
   2   4 -23        9.73      102.70    126.32 o 
   4   4 -23      534.79      381.47    136.52 o 
   6   4 -23      431.63      463.96    140.10 o 
   8   4 -23       44.55      -66.02    128.29 o 
  -7   5 -23      294.32      269.82    141.53 o 
  -5   5 -23       10.02      193.24    138.85 o 
  -3   5 -23      556.26      344.08    149.23 o 
  -1   5 -23      356.02      422.98    149.58 o 
   1   5 -23      227.71      170.34    132.05 o 
   3   5 -23      102.74      135.27    122.39 o 
   5   5 -23      721.28      619.27    142.25 o 
   7   5 -23       45.81       -2.15    126.68 o 
   9   5 -23       46.40     -130.62    131.33 o 
  -6   6 -23       97.03       10.91    139.74 o 
  -4   6 -23      604.21      699.43    162.82 o 
  -2   6 -23      237.43      227.42    146.18 o 
   0   6 -23       94.84       56.36    131.87 o 
   2   6 -23      460.26      502.96    138.85 o 
   4   6 -23      646.27      776.19    149.23 o 
   6   6 -23      215.92      102.53    134.20 o 
   8   6 -23       60.12      -84.99    130.44 o 
  -7   7 -23       74.30      119.17    147.44 o 
  -5   7 -23      166.12       42.05    142.25 o 
  -3   7 -23      373.25      217.75    146.54 o 
  -1   7 -23       32.04     -148.87    133.84 o 
   1   7 -23       36.36       -5.73    128.65 o 
   3   7 -23      481.18      459.66    135.98 o 
   5   7 -23      614.90      562.55    141.89 o 
   7   7 -23       93.88       28.99    128.47 o 
  -6   8 -23      145.80      120.60    149.94 o 
  -4   8 -23      134.50      267.32    154.95 o 
  -2   8 -23       13.02      132.59    149.40 o 
   0   8 -23      218.65      137.60    139.38 o 
   2   8 -23      266.37      167.48    128.65 o 
   4   8 -23      369.53      394.53    135.45 o 
   6   8 -23      515.76      633.40    145.83 o 
  -3   9 -23      260.89      215.43    161.75 o 
  -1   9 -23       90.02      181.25    151.01 o 
   1   9 -23      133.44       19.86    133.66 o 
   3   9 -23      358.44      580.80    146.54 o 
   5   9 -23       49.02       38.83    127.22 o 
  -2  10 -23      104.11      306.86    156.92 o 
   0  10 -23      376.25      479.35    152.09 o 
   2  10 -23       20.16       23.98    128.65 o 
   4  10 -23       52.51       39.36    126.14 o 
 -10   0 -22       74.39     -114.33    123.10 o 
  -8   0 -22      879.25      735.57    143.32 o 
  -6   0 -22     1997.17     2128.88    216.32 o 
  -4   0 -22      924.70      950.46    155.13 o 
  -2   0 -22      210.41      222.23    125.79 o 
   0   0 -22      277.61      227.95    127.04 o 
   2   0 -22      706.40      648.25    136.34 o 
   4   0 -22     1184.40     1223.33    164.79 o 
   6   0 -22      575.16      361.79    128.65 o 
   8   0 -22      334.75      325.29    130.97 o 
  10   0 -22      177.41      -40.08    125.79 o 
  -9   1 -22       55.17       -8.49     86.22 o 
  -7   1 -22      186.10      234.19     87.01 o 
  -5   1 -22       54.52      102.39     83.66 o 
  -3   1 -22        1.69      -15.27    128.83 o 
  -1   1 -22      205.90      337.56     91.41 o 
   1   1 -22        1.83       90.90     83.50 o 
   3   1 -22        0.21      -64.41     78.12 o 
   5   1 -22       64.85      -35.17     83.31 o 
   7   1 -22       44.92      233.32    126.32 o 
   9   1 -22      659.95      451.43    136.88 o 
  11   1 -22       23.73     -154.41    127.75 o 
 -10   2 -22       93.77       -0.19    115.14 o 
  -8   2 -22       80.13       13.29     82.38 o 
  -6   2 -22      326.65      444.55     92.29 o 
  -4   2 -22      898.97      876.02    105.93 o 
  -2   2 -22      649.60      801.15    105.76 o 
   0   2 -22      168.33      159.25    125.61 o 
   2   2 -22     1107.80     1262.69    164.97 o 
   4   2 -22     1785.74     1789.09    191.45 o 
   6   2 -22      537.57      680.64    143.68 o 
   8   2 -22      342.33       70.32    127.75 o 
  10   2 -22      165.82       67.81    134.55 o 
  -9   3 -22       17.38      -21.47    126.32 o 
  -7   3 -22      303.58      225.81    129.54 o 
  -5   3 -22       36.56       58.87    124.89 o 
  -3   3 -22       43.40      -87.32    120.06 o 
  -1   3 -22      277.53      353.20    133.84 o 
   1   3 -22      462.24      529.62    138.85 o 
   3   3 -22      261.38      103.06    117.73 o 
   5   3 -22      103.72      -33.64    115.41 o 
   7   3 -22      274.77      169.98    127.04 o 
   9   3 -22      307.76        9.84    129.36 o 
  11   3 -22       59.95     -124.35    139.56 o 
  -8   4 -22       17.82      172.13    133.12 o 
  -6   4 -22      493.25      689.05    151.37 o 
  -4   4 -22      291.62      500.64    142.96 o 
  -2   4 -22      378.52      470.22    140.64 o 
   0   4 -22       13.39      -41.69    120.42 o 
   2   4 -22      632.18      694.95    137.77 o 
   4   4 -22      599.52      696.39    141.89 o 
   6   4 -22      569.80      470.94    140.28 o 
   8   4 -22      154.21      -25.94    125.79 o 
  10   4 -22      866.05      745.41    164.43 o 
  -9   5 -22      111.13       95.19    133.30 o 
  -7   5 -22      665.34      499.57    144.04 o 
  -5   5 -22      203.03      269.82    137.95 o 
  -3   5 -22      569.13      542.15    147.26 o 
  -1   5 -22      469.42      703.36    154.95 o 
   1   5 -22      887.53      825.03    149.58 o 
   3   5 -22       62.81     -103.96    112.01 o 
   5   5 -22      157.37       47.42    115.05 o 
   7   5 -22       10.61      -24.16    119.88 o 
   9   5 -22      452.38      231.89    135.81 o 
  -8   6 -22      110.73      285.93    143.14 o 
  -6   6 -22      417.47      415.29    144.22 o 
  -4   6 -22       24.65      -58.15    129.90 o 
  -2   6 -22      142.80      118.81    130.26 o 
   0   6 -22      677.71      570.06    143.86 o 
   2   6 -22       76.71      -95.19    112.37 o 
   4   6 -22      189.27       66.56    116.12 o 
   6   6 -22      240.55      324.93    131.87 o 
   8   6 -22      223.86        8.95    128.29 o 
  -7   7 -22      193.37      160.32    142.07 o 
  -5   7 -22      324.27      440.34    152.09 o 
  -3   7 -22      138.51      275.73    145.11 o 
  -1   7 -22      698.63      779.59    159.96 o 
   1   7 -22      244.98      368.05    132.23 o 
   3   7 -22       17.37     -136.16    106.64 o 
   5   7 -22      341.89      326.54    130.80 o 
   7   7 -22      239.26      392.39    135.45 o 
   9   7 -22      126.98      136.34    135.98 o 
  -6   8 -22       98.98      292.01    148.87 o 
  -4   8 -22      227.14      165.33    147.79 o 
  -2   8 -22      208.01      208.63    147.62 o 
   0   8 -22     1219.99     1342.85    185.01 o 
   2   8 -22       45.58       45.81    121.49 o 
   4   8 -22       70.36      154.41    120.60 o 
   6   8 -22      105.82      291.65    130.08 o 
   8   8 -22      174.28      176.06    130.44 o 
  -5   9 -22       73.17      274.12    157.10 o 
  -3   9 -22       60.77       -4.12    149.05 o 
  -1   9 -22      499.42      404.20    149.58 o 
   1   9 -22       97.66       52.60    124.89 o 
   3   9 -22      192.48      211.67    127.40 o 
   5   9 -22      137.34      100.56    123.28 o 
   7   9 -22      232.58      161.03    129.90 o 
  -4  10 -22       18.61      103.06    154.95 o 
  -2  10 -22      261.58      221.51    151.19 o 
   0  10 -22      203.81      313.12    144.57 o 
   2  10 -22       14.87      144.75    125.96 o 
   4  10 -22       16.79      -34.00    118.81 o 
  -1  11 -22       37.34       68.17    145.47 o 
   1  11 -22       29.98       32.21    133.12 o 
   3  11 -22      240.99      273.40    134.20 o 
  -9   1 -21      536.24      379.28     89.43 o 
  -7   1 -21      589.42      517.47     89.76 o 
  -5   1 -21      339.87      409.95     86.09 o 
  -3   1 -21      634.53      683.10     94.80 o 
  -1   1 -21     2779.96     3019.54    186.49 o 
   1   1 -21      780.12      748.02    110.49 o 
   3   1 -21      262.54      303.09     80.82 o 
   5   1 -21      357.13      443.63     89.82 o 
   7   1 -21      570.67      572.11     92.20 o 
   9   1 -21      943.22      658.45    142.78 o 
  11   1 -21      402.88      376.46    136.16 o 
 -10   2 -21       38.85       56.06     84.31 o 
  -8   2 -21      216.51      272.57     85.11 o 
  -6   2 -21      393.56      504.38     90.24 o 
  -4   2 -21       29.82      -14.55     78.20 o 
  -2   2 -21      235.83      272.85     83.61 o 
   0   2 -21      230.66      252.05     83.94 o 
   2   2 -21       49.32      -41.23     72.38 o 
   4   2 -21      287.51      220.26    115.05 o 
   6   2 -21      395.09      353.74    129.72 o 
   8   2 -21      444.01      258.73    125.79 o 
  10   2 -21      237.98      122.92    130.97 o 
  -9   3 -21      198.14       67.91     82.72 o 
  -7   3 -21      689.77      788.86    130.35 o 
  -5   3 -21      360.23      464.85    131.15 o 
  -3   3 -21      475.92      496.34    131.33 o 
  -1   3 -21     1479.61     1589.41    185.91 o 
   1   3 -21     1422.02     1575.28    182.68 o 
   3   3 -21      483.94      531.95    128.47 o 
   5   3 -21      706.45      880.32    146.36 o 
   7   3 -21      427.22      321.71    125.43 o 
   9   3 -21      379.61      158.71    124.53 o 
  11   3 -21      216.68      -49.56    135.63 o 
 -10   4 -21      228.05      166.40    132.41 o 
  -8   4 -21      137.18       37.57    122.03 o 
  -6   4 -21      222.38       58.15    123.64 o 
  -4   4 -21      340.31      242.45    125.79 o 
  -2   4 -21      214.41      160.14    125.25 o 
   0   4 -21      311.83      351.77    130.62 o 
   2   4 -21      282.29      315.27    118.09 o 
   4   4 -21      578.72      611.22    132.23 o 
   6   4 -21     1360.67     1247.84    168.55 o 
   8   4 -21        5.03      -24.51    121.31 o 
  10   4 -21      165.00      112.55    132.76 o 
  -9   5 -21       67.01      -48.31    123.64 o 
  -7   5 -21      233.69      315.63    131.51 o 
  -5   5 -21      874.96      814.12    151.01 o 
  -3   5 -21      140.87       30.06    119.70 o 
  -1   5 -21      334.38      267.85    126.86 o 
   1   5 -21      881.67      873.17    146.72 o 
   3   5 -21      276.00      212.21    112.72 o 
   5   5 -21      203.83      232.78    119.70 o 
   7   5 -21      723.85      681.71    141.53 o 
   9   5 -21      274.78       89.28    127.93 o 
  -8   6 -21       88.78      -29.97     95.73 o 
  -6   6 -21      384.44      380.40    141.17 o 
  -4   6 -21      208.84      328.87    135.98 o 
  -2   6 -21      653.68      467.89    138.85 o 
   0   6 -21       40.57      -23.80    116.30 o 
   2   6 -21       77.60      164.61    112.72 o 
   4   6 -21      710.95      646.82    130.97 o 
   6   6 -21      967.23      945.27    154.77 o 
   8   6 -21        4.07      -40.80    121.67 o 
  10   6 -21      236.32      344.26    142.78 o 
  -7   7 -21       57.52      124.53    134.91 o 
  -5   7 -21      793.49      844.00    163.90 o 
  -3   7 -21      430.95      576.68    153.16 o 
  -1   7 -21       22.98      142.43    132.05 o 
   1   7 -21      346.62      276.80    123.46 o 
   3   7 -21      529.83      278.23    114.16 o 
   5   7 -21      203.07      162.29    112.19 o 
   7   7 -21        9.50     -103.96    112.37 o 
   9   7 -21        4.05       -3.22    125.79 o 
  -8   8 -21       83.26       87.91    111.02 o 
  -6   8 -21      346.48      510.84    154.24 o 
  -4   8 -21      490.70      681.53    162.47 o 
  -2   8 -21        9.97       96.80    137.06 o 
   0   8 -21      164.73      113.98    127.93 o 
   2   8 -21       94.22       53.86    115.41 o 
   4   8 -21      560.79      620.70    132.59 o 
   6   8 -21       86.30      -76.40    109.50 o 
   8   8 -21      155.30        7.16    123.10 o 
  -7   9 -21       55.05      260.87    113.74 o 
  -5   9 -21      353.29      513.16    160.50 o 
  -3   9 -21       58.95       17.71    138.13 o 
  -1   9 -21      222.27      195.03    138.85 o 
   1   9 -21       77.94       21.47    118.81 o 
   3   9 -21      238.22      225.99    122.92 o 
   5   9 -21      428.36      351.06    125.43 o 
   7   9 -21       34.90       50.10    120.60 o 
  -6  10 -21      116.05      129.41    150.75 o 
  -4  10 -21       34.14      234.04    151.73 o 
  -2  10 -21      191.54      324.04    147.44 o 
   0  10 -21      302.18      448.21    142.25 o 
   2  10 -21      469.01      412.25    129.19 o 
   4  10 -21      370.39      427.82    130.44 o 
   6  10 -21      203.00      194.32    120.24 o 
  -3  11 -21        4.93       93.40    150.48 o 
  -1  11 -21       27.08      198.25    143.68 o 
   1  11 -21       61.70      185.73    130.80 o 
   3  11 -21       11.78      -33.64    121.13 o 
   5  11 -21       71.66      -23.08    116.84 o 
   0  12 -21      187.66      212.74    137.06 o 
   2  12 -21      211.47      204.16    131.51 o 
 -10   0 -20       44.48       43.07     81.03 o 
  -8   0 -20       11.99       11.63    106.28 o 
  -6   0 -20     1345.90     1307.96    154.59 o 
  -4   0 -20     1246.96     1561.86    173.20 o 
  -2   0 -20      522.78      595.47    121.67 o 
   0   0 -20      871.38      848.83    137.24 o 
   2   0 -20     1368.36     1489.75    165.33 o 
   4   0 -20     4138.93     4453.50    346.22 o 
   6   0 -20     1044.76      999.31    141.53 o 
   8   0 -20      107.75      154.77    112.72 o 
  10   0 -20      906.98      811.97    145.83 o 
  12   0 -20      500.90      469.33    140.10 o 
 -11   1 -20       16.26      -23.63     60.35 o 
  -9   1 -20       76.20       68.35     64.13 o 
  -7   1 -20       96.09      118.81    108.97 o 
  -5   1 -20      104.94       17.85     72.86 o 
  -3   1 -20      148.42      102.82     73.88 o 
  -1   1 -20      228.40      330.70    153.25 o 
   1   1 -20       52.74      103.23     73.56 o 
   3   1 -20      103.76       69.13     84.90 o 
   5   1 -20        3.22       29.24    101.90 o 
   7   1 -20      151.65       69.24     75.56 o 
   9   1 -20      174.70      197.67    147.35 o 
  11   1 -20       27.47      -52.60    120.95 o 
 -10   2 -20      131.02       70.67     65.87 o 
  -8   2 -20      176.35      139.17     77.86 o 
  -6   2 -20     1443.07     1458.75    117.84 o 
  -4   2 -20      652.38      841.55     94.84 o 
  -2   2 -20      396.71      488.57     83.37 o 
   0   2 -20      847.02     1029.53    103.68 o 
   2   2 -20      554.05      561.62    131.06 o 
   4   2 -20     1769.08     1627.27    119.06 o 
   6   2 -20     1324.60     1227.44    162.82 o 
   8   2 -20      398.17      395.43    128.29 o 
  10   2 -20      798.80      692.81    146.54 o 
  12   2 -20      356.14      237.79    141.35 o 
 -11   3 -20       76.57       15.45     68.43 o 
  -9   3 -20      326.47      295.07    129.63 o 
  -7   3 -20      228.54      274.36     79.14 o 
  -5   3 -20        4.30        6.42     73.29 o 
  -3   3 -20      386.00      365.19    120.60 o 
  -1   3 -20       55.01       14.14    106.64 o 
   1   3 -20      489.61      518.89    123.64 o 
   3   3 -20       31.48      -67.81     98.23 o 
   5   3 -20       98.14      127.04    107.89 o 
   7   3 -20      130.75      -10.38    110.58 o 
   9   3 -20      333.57      292.01    126.14 o 
  11   3 -20      265.89       57.08    129.19 o 
 -10   4 -20      389.95      310.44    132.41 o 
  -8   4 -20      193.18      304.53    124.53 o 
  -6   4 -20      305.84      326.72    125.25 o 
  -4   4 -20      839.20      898.75    147.79 o 
  -2   4 -20      661.67      564.52    128.65 o 
   0   4 -20      588.09      637.34    131.69 o 
   2   4 -20      453.05      378.79    115.23 o 
   4   4 -20      723.35      629.11    126.32 o 
   6   4 -20      772.01      770.28    139.03 o 
   8   4 -20      197.45     -126.68    113.08 o 
  10   4 -20        5.17     -231.89    115.94 o 
  -9   5 -20      108.71        5.01    120.95 o 
  -7   5 -20     1002.12      767.60    146.54 o 
  -5   5 -20      408.99      279.13    125.79 o 
  -3   5 -20      315.70      244.77    120.95 o 
  -1   5 -20     1148.17     1301.16    167.83 o 
   1   5 -20     1027.40     1132.61    154.06 o 
   3   5 -20      149.44       91.43    102.53 o 
   5   5 -20      175.93      218.83    110.93 o 
   7   5 -20      287.50       75.33    112.01 o 
   9   5 -20      546.47      230.10    128.83 o 
  11   5 -20      642.86      759.73    161.39 o 
 -10   6 -20      129.25      114.51    132.05 o 
  -8   6 -20      427.29      501.00    141.17 o 
  -6   6 -20      104.41       83.27    140.01 o 
  -4   6 -20      113.52      119.88    120.60 o 
  -2   6 -20      351.19      294.34    125.79 o 
   0   6 -20      677.78      622.31    133.84 o 
   2   6 -20      329.09      395.25    114.33 o 
   4   6 -20       92.58      123.28    107.89 o 
   6   6 -20      223.18      203.98    113.08 o 
   8   6 -20      527.01      599.76    136.88 o 
  10   6 -20      155.74       72.29    129.19 o 
  -9   7 -20      108.48      142.05    142.61 o 
  -7   7 -20      673.93      855.42    117.98 o 
  -5   7 -20       72.24      113.59     95.97 o 
  -3   7 -20       23.55      -67.46    120.24 o 
  -1   7 -20     1380.79     1656.33    193.96 o 
   1   7 -20      966.76     1122.95    153.70 o 
   3   7 -20      210.41       89.46    103.24 o 
   5   7 -20      172.78      321.00    114.87 o 
   7   7 -20      161.31       62.45    111.65 o 
   9   7 -20      261.17      100.38    122.03 o 
  -8   8 -20      362.60      498.32    111.97 o 
  -6   8 -20      172.90      217.07    103.63 o 
  -4   8 -20      210.49      447.14    142.61 o 
  -2   8 -20     1142.63     1238.53    178.03 o 
   0   8 -20      599.35      455.55    131.33 o 
   2   8 -20      120.33      -81.95    104.14 o 
   4   8 -20       88.61      -42.23    105.03 o 
   6   8 -20      196.58      136.34    112.19 o 
   8   8 -20      235.58      282.71    126.50 o 
  -7   9 -20       79.96       96.94    105.45 o 
  -5   9 -20      498.29      881.48    128.38 o 
  -3   9 -20      557.35      847.22    162.47 o 
  -1   9 -20      852.50      906.62    161.57 o 
   1   9 -20       35.56      -23.26    113.08 o 
   3   9 -20       55.21      168.55    111.65 o 
   5   9 -20      283.94      210.96    117.56 o 
   7   9 -20       89.58     -133.48    113.26 o 
   9   9 -20       52.21      117.20    125.43 o 
  -6  10 -20       61.51      128.53    110.10 o 
  -4  10 -20      240.42      314.80    110.86 o 
  -2  10 -20      254.47       91.43    135.98 o 
   0  10 -20      288.63      425.31    138.31 o 
   2  10 -20      363.14      356.96    122.39 o 
   4  10 -20       40.96       62.62    110.04 o 
   6  10 -20      244.64      363.40    122.74 o 
   8  10 -20       64.34     -108.79    118.99 o 
  -5  11 -20      284.80      464.17    116.86 o 
  -3  11 -20       75.89      130.11    106.55 o 
  -1  11 -20      290.74      283.78    138.31 o 
   1  11 -20      157.50      199.15    123.46 o 
   3  11 -20      224.24      260.16    121.49 o 
   5  11 -20      282.03      461.27    126.86 o 
  -2  12 -20      135.30      230.10    144.04 o 
   0  12 -20       22.82      -56.36    123.82 o 
   2  12 -20       51.09      -46.88    116.84 o 
   4  12 -20       25.05       47.24    116.84 o 
 -11   1 -19      207.83       66.35     59.19 o 
  -9   1 -19     1393.71     1480.07    120.11 o 
  -7   1 -19      688.12      749.86     88.62 o 
  -5   1 -19      614.80      529.17     78.56 o 
  -3   1 -19      353.77      451.01     76.44 o 
  -1   1 -19     5471.02     6020.49    387.38 o 
   1   1 -19     1000.17     1156.51     84.15 o 
   3   1 -19      600.68      573.59     78.36 o 
   5   1 -19      388.49      352.13     74.78 o 
   7   1 -19     1655.55     1665.47    128.29 o 
   9   1 -19      583.58      598.88     89.60 o 
  11   1 -19      551.25      499.48     91.88 o 
  13   1 -19      132.45      -41.15    127.93 o 
 -10   2 -19       90.44       93.11     63.73 o 
  -8   2 -19       29.46       35.54     65.47 o 
  -6   2 -19       97.57       88.91     69.42 o 
  -4   2 -19      295.04      253.16     85.53 o 
  -2   2 -19       32.15        2.23     65.97 o 
   0   2 -19      736.18      686.63     58.89 o 
   2   2 -19       71.24       34.41     65.63 o 
   4   2 -19      556.17      518.03     76.07 o 
   6   2 -19      470.34      323.61     73.91 o 
   8   2 -19      232.78      202.37    112.01 o 
  10   2 -19       53.97      -34.71    117.73 o 
  12   2 -19       77.02     -235.47    117.73 o 
 -11   3 -19      119.59       53.73     90.62 o 
  -9   3 -19      186.87      167.51     61.54 o 
  -7   3 -19     1471.68     1261.95    107.25 o 
  -5   3 -19      883.78      957.02     94.15 o 
  -3   3 -19      493.13      597.48     82.41 o 
  -1   3 -19     1822.22     1858.88    188.59 o 
   1   3 -19     2252.79     2572.62    230.82 o 
   3   3 -19      363.54      379.33    108.07 o 
   5   3 -19      395.87      361.25    109.86 o 
   7   3 -19      323.21      275.73    115.77 o 
   9   3 -19      926.61      829.69    140.82 o 
  11   3 -19      541.59      293.08    131.69 o 
 -10   4 -19      194.37      178.91     85.78 o 
  -8   4 -19      143.53       63.16    112.72 o 
  -6   4 -19      120.03      149.40    109.50 o 
  -4   4 -19      324.33      414.40    117.02 o 
  -2   4 -19      470.95      528.19    121.13 o 
   0   4 -19      135.99      150.12    104.85 o 
   2   4 -19       58.75       25.23     96.08 o 
   4   4 -19      737.77      704.08    121.31 o 
   6   4 -19     1330.22     1364.32    164.08 o 
   8   4 -19        2.32       71.39    112.19 o 
  10   4 -19      491.74      380.22    134.37 o 
  12   4 -19      178.37       23.44    138.85 o 
 -11   5 -19      131.97      198.89     93.18 o 
  -9   5 -19       44.23      -32.48     79.14 o 
  -7   5 -19      533.48      461.10    125.96 o 
  -5   5 -19      204.69      208.49     82.90 o 
  -3   5 -19      791.00      942.23    143.32 o 
  -1   5 -19      415.33      429.78    118.27 o 
   1   5 -19      463.53      492.23    115.05 o 
   3   5 -19      582.32      695.13    121.67 o 
   5   5 -19     1114.03     1019.17    141.35 o 
   7   5 -19       61.40     -180.00    101.09 o 
   9   5 -19      359.55      435.33    127.75 o 
  11   5 -19      401.63      336.74    144.57 o 
 -10   6 -19      331.66      283.50     91.76 o 
  -8   6 -19      100.55      142.61    121.13 o 
  -6   6 -19      211.83      297.38     93.54 o 
  -4   6 -19      793.41     1120.10    313.30 o 
  -2   6 -19      418.56      326.72    119.70 o 
   0   6 -19       13.27      118.81    107.36 o 
   2   6 -19      153.03      230.82    102.17 o 
   4   6 -19     1280.06     1137.98    143.32 o 
   6   6 -19     1141.38     1141.74    149.94 o 
   8   6 -19       36.96       83.56    110.58 o 
  10   6 -19      110.81       87.14    125.79 o 
  -9   7 -19       26.26      -96.95    155.40 o 
  -7   7 -19        9.53     -118.99     92.28 o 
  -5   7 -19      368.07      378.38     98.17 o 
  -3   7 -19      645.79      639.13    137.24 o 
  -1   7 -19        2.75       74.43    111.65 o 
   1   7 -19       62.24       78.55    105.75 o 
   3   7 -19      440.22      446.60    112.01 o 
   5   7 -19     1085.54     1128.85    146.18 o 
   7   7 -19       68.89      124.18    109.50 o 
   9   7 -19       38.29      -50.28    117.20 o 
  11   7 -19      401.72      204.33    144.04 o 
  -8   8 -19      112.67      184.02    100.66 o 
  -6   8 -19      284.44      394.94    104.01 o 
  -4   8 -19      383.12      480.66    101.49 o 
  -2   8 -19      773.71      852.05    150.30 o 
   0   8 -19      556.71      545.37    130.08 o 
   2   8 -19      515.08      584.02    120.60 o 
   4   8 -19      781.05      677.24    126.32 o 
   6   8 -19      420.76      332.45    114.33 o 
   8   8 -19       49.97       51.35    112.19 o 
  10   8 -19      162.33      122.74    128.83 o 
  -7   9 -19       85.90       -7.39    100.17 o 
  -5   9 -19      597.88      671.01    123.64 o 
  -3   9 -19      446.06      678.06    108.83 o 
  -1   9 -19      215.12      254.79    126.68 o 
   1   9 -19       82.17       76.76    107.89 o 
   3   9 -19      769.83      605.31    123.82 o 
   5   9 -19      188.46      290.94    112.01 o 
   7   9 -19       14.97     -106.10    104.67 o 
   9   9 -19        0.74      -49.74    115.59 o 
  -6  10 -19      228.90      408.28    112.28 o 
  -4  10 -19       64.03       84.87    101.16 o 
  -2  10 -19       55.96      172.88     97.07 o 
   0  10 -19      506.76      663.82    138.31 o 
   2  10 -19      133.10      205.05    112.55 o 
   4  10 -19      359.36      235.65    109.86 o 
   6  10 -19       34.77       48.85    106.28 o 
   8  10 -19      200.70      148.15    118.63 o 
  -5  11 -19       68.85      108.15    106.27 o 
  -3  11 -19      100.68      202.34    103.88 o 
  -1  11 -19       80.11        7.99     92.62 o 
   1  11 -19       93.53      203.98    118.81 o 
   3  11 -19      295.92      239.58    117.20 o 
   5  11 -19       73.91      -10.20    106.82 o 
   7  11 -19       12.77      107.71    115.59 o 
  -4  12 -19       64.48      206.45    149.49 o 
  -2  12 -19       44.32       93.86    101.19 o 
   0  12 -19      206.70      288.61    128.83 o 
   2  12 -19      178.19      110.58    114.69 o 
   4  12 -19       78.76       19.15    110.76 o 
   6  12 -19      208.67      160.68    117.20 o 
  -1  13 -19       20.09      -63.33    118.36 o 
   1  13 -19       46.68      119.34    120.24 o 
   3  13 -19       45.09      107.71    115.23 o 
 -12   0 -18      890.14      865.62    106.44 o 
 -10   0 -18       61.17       64.97     75.87 o 
  -8   0 -18      242.06      251.93    101.45 o 
  -6   0 -18      897.92     1090.20    132.59 o 
  -4   0 -18     1731.40     1775.50    172.31 o 
  -2   0 -18      821.13      988.75    125.79 o 
   0   0 -18     2405.53     2793.25    176.61 o 
   2   0 -18     1634.01     1629.24    121.06 o 
   6   0 -18      756.80      831.12    120.42 o 
   8   0 -18      599.24      582.23    115.94 o 
  10   0 -18      682.19      633.58    128.11 o 
  12   0 -18      664.99      447.14    131.87 o 
 -11   1 -18        2.30      -98.03     54.33 o 
  -9   1 -18       29.23       67.23     56.53 o 
  -7   1 -18       88.56       87.63     50.37 o 
  -5   1 -18       23.79        3.81     61.69 o 
  -3   1 -18       32.48      -77.31     60.58 o 
  -1   1 -18      340.69      343.68     52.72 o 
   1   1 -18     1052.09     1081.74     67.75 o 
   3   1 -18       79.69       67.47     60.63 o 
   5   1 -18       16.50      -79.54     60.55 o 
   7   1 -18      197.98      177.07     68.07 o 
   9   1 -18      414.08      503.32     83.41 o 
  11   1 -18       32.73      -73.30     78.23 o 
  13   1 -18       12.44      -34.18    123.82 o 
 -12   2 -18      629.96      489.85     75.54 o 
 -10   2 -18      700.14      638.73     73.01 o 
  -8   2 -18      158.59      169.32     55.31 o 
  -6   2 -18     1028.89      975.46     90.53 o 
  -4   2 -18     2529.56     2699.45    164.38 o 
  -2   2 -18     1469.11     1545.83    113.31 o 
   0   2 -18        1.40      -13.40     39.90 o 
   2   2 -18     1339.56     1346.30    103.93 o 
   4   2 -18     3473.10     3223.10    182.27 o 
   6   2 -18     1800.14     1654.77    116.84 o 
   8   2 -18      263.85      170.91     71.14 o 
  10   2 -18      425.67      312.41    122.21 o 
  12   2 -18      486.13      518.89    141.17 o 
 -11   3 -18       11.74      -97.00     62.26 o 
  -9   3 -18      260.50      234.24     90.43 o 
  -7   3 -18     1108.66     1090.67     76.38 o 
  -5   3 -18      200.48      226.67     66.33 o 
  -3   3 -18      164.85      150.65     95.82 o 
  -1   3 -18      740.11      836.76     71.64 o 
   1   3 -18      817.00      804.75     96.17 o 
   3   3 -18      254.90      289.33     96.80 o 
   5   3 -18      125.61       37.93     92.51 o 
   7   3 -18      442.97      149.94    104.67 o 
   9   3 -18      725.02      560.94    125.96 o 
  11   3 -18      172.12      210.06    125.79 o 
  13   3 -18       10.57     -215.61    128.29 o 
 -12   4 -18      161.14      147.92     68.51 o 
 -10   4 -18      429.08      391.60     66.71 o 
  -8   4 -18      146.13      113.19     55.00 o 
  -6   4 -18      747.53      655.59    122.03 o 
  -4   4 -18      567.45      480.42    113.08 o 
  -2   4 -18     2142.83     2270.41    207.73 o 
   0   4 -18      951.98      888.94     74.72 o 
   2   4 -18     1065.92     1241.40    144.75 o 
   4   4 -18     1047.55     1028.65    132.41 o 
   6   4 -18     1735.50     1625.91    175.17 o 
   8   4 -18      309.47      135.63    108.61 o 
  10   4 -18      613.64      630.72    141.35 o 
  12   4 -18      192.48       20.40    133.48 o 
 -11   5 -18       78.27      170.43     88.84 o 
  -9   5 -18      156.43      182.45     98.77 o 
  -7   5 -18      988.36      954.76    142.43 o 
  -5   5 -18      278.15      382.19    112.37 o 
  -3   5 -18       55.83       69.78     98.05 o 
  -1   5 -18      941.38      895.89    133.12 o 
   1   5 -18     1852.18     1722.35    175.53 o 
   3   5 -18      194.55      222.94     93.94 o 
   5   5 -18        3.90      -62.27     89.82 o 
   7   5 -18       10.76     -111.65     95.19 o 
   9   5 -18     1303.34     1037.60    152.62 o 
  11   5 -18      297.81      161.39    134.37 o 
 -10   6 -18      117.14      -41.81     82.47 o 
  -8   6 -18      265.62       85.01     76.62 o 
  -6   6 -18      687.93      818.65    102.82 o 
  -4   6 -18       80.58       39.75     77.66 o 
  -2   6 -18      366.28      360.54    114.33 o 
   0   6 -18     1694.73     1599.61    174.63 o 
   2   6 -18      418.47      393.10    103.60 o 
   4   6 -18      134.51      147.97     94.65 o 
   6   6 -18      331.70      402.41    112.01 o 
   8   6 -18      416.71      303.82    114.69 o 
  10   6 -18      363.98      325.29    131.51 o 
  12   6 -18       47.14     -106.64    133.12 o 
  -9   7 -18      212.49      206.69     85.30 o 
  -7   7 -18      257.16      237.68    169.80 o 
  -5   7 -18      776.75     1011.33    148.96 o 
  -3   7 -18      558.87      714.47     98.70 o 
  -1   7 -18      795.36      932.39    142.61 o 
   1   7 -18      679.45      737.18    124.71 o 
   3   7 -18      279.18      390.24    102.88 o 
   5   7 -18       14.61       51.35     93.40 o 
   7   7 -18       88.44       98.41    102.17 o 
   9   7 -18      400.74      407.95    125.25 o 
  11   7 -18      728.47      756.86    158.17 o 
 -10   8 -18       97.16      119.63     78.68 o 
  -8   8 -18      334.10      254.60     99.04 o 
  -6   8 -18      266.74      302.97     97.00 o 
  -4   8 -18       18.36       50.58     89.80 o 
  -2   8 -18       77.07       68.66     81.25 o 
   0   8 -18     1237.40     1395.63    166.76 o 
   2   8 -18      281.34      441.06    109.32 o 
   4   8 -18       20.54       80.16     96.62 o 
   6   8 -18        0.59       26.48    101.27 o 
   8   8 -18      596.04      462.17    125.07 o 
  10   8 -18      140.50      225.81    130.08 o 
  -9   9 -18      348.74      423.56    170.52 o 
  -7   9 -18      100.51      170.56     99.14 o 
  -5   9 -18      364.18      530.76    107.14 o 
  -3   9 -18       63.26       70.21     91.58 o 
  -1   9 -18     1134.08     1439.01    153.88 o 
   1   9 -18      266.97      276.44    109.86 o 
   3   9 -18      372.02      259.27    104.85 o 
   5   9 -18      356.74      359.29    110.93 o 
   7   9 -18      685.97      788.00    136.88 o 
   9   9 -18       69.54       44.55    116.66 o 
  -8  10 -18       78.90       86.44    101.60 o 
  -6  10 -18      178.14      150.13    103.07 o 
  -4  10 -18      215.48      345.55    104.32 o 
  -2  10 -18      644.93      803.02    147.88 o 
   0  10 -18      396.40      523.02     91.33 o 
   2  10 -18        3.66       64.59    102.35 o 
   4  10 -18      127.53       88.03    102.35 o 
   6  10 -18       63.91      120.24    104.49 o 
   8  10 -18       52.39     -107.18    110.04 o 
  -7  11 -18       68.34      115.16    153.88 o 
  -5  11 -18      276.90      421.85    109.76 o 
  -3  11 -18     1525.64     1859.01    183.13 o 
  -1  11 -18      274.54      229.88     94.58 o 
   1  11 -18       22.35      -38.83    106.28 o 
   3  11 -18      139.91      177.14    109.50 o 
   5  11 -18      373.13      429.60    114.69 o 
   7  11 -18      116.31      139.38    112.19 o 
  -6  12 -18        5.92       38.95    102.97 o 
  -4  12 -18       16.17      112.99    102.59 o 
  -2  12 -18       66.10       81.73     97.56 o 
   0  12 -18       44.63       60.67     85.39 o 
   2  12 -18      130.34       68.35    108.97 o 
   4  12 -18       82.89      -56.90    101.81 o 
   6  12 -18      123.86      -89.28    106.10 o 
  -3  13 -18      309.73      482.11    111.68 o 
  -1  13 -18      164.92      134.90    155.58 o 
   1  13 -18        0.62       88.63     87.64 o 
   3  13 -18      377.72      456.26    122.03 o 
   5  13 -18      478.36      355.89    120.60 o 
 -13   1 -17       77.31       56.39     60.46 o 
 -11   1 -17      429.25      320.98     66.28 o 
  -9   1 -17      597.89      483.33     62.19 o 
  -7   1 -17     1399.86     1400.56     83.32 o 
  -5   1 -17     3830.50     3671.33    190.89 o 
  -3   1 -17      228.02      228.69     63.45 o 
  -1   1 -17     3895.46     4265.92    175.85 o 
   1   1 -17     7548.77     8145.33    319.87 o 
   3   1 -17      634.53      612.86     52.60 o 
   5   1 -17      511.74      587.58     72.58 o 
   7   1 -17     2345.45     2142.02    203.08 o 
   9   1 -17     1375.72     1538.79    115.95 o 
  11   1 -17      650.37      604.63    182.60 o 
  13   1 -17      218.75       94.31    106.37 o 
 -12   2 -17      148.60      106.13     83.72 o 
 -10   2 -17      434.66      411.35     64.81 o 
  -8   2 -17       14.90      -70.36     49.33 o 
  -6   2 -17      365.06      418.54     52.37 o 
  -4   2 -17       20.07       -0.92     56.59 o 
  -2   2 -17      542.62      691.84     71.87 o 
   0   2 -17      798.91      934.68     60.32 o 
   2   2 -17      306.53      287.54     43.70 o 
   4   2 -17     1200.84     1166.11     91.33 o 
   6   2 -17      564.00      627.71    142.07 o 
   8   2 -17        2.36        8.40     62.28 o 
  10   2 -17      161.15      171.01     74.46 o 
  12   2 -17       80.56      -72.64    118.27 o 
 -11   3 -17      190.96       68.31     62.10 o 
  -9   3 -17      444.79      460.49     61.27 o 
  -7   3 -17     1270.90     1264.51     79.66 o 
  -5   3 -17      657.58      643.69     73.78 o 
  -3   3 -17      872.69     1049.48     92.66 o 
  -1   3 -17     1959.60     2206.27    100.97 o 
   1   3 -17     1529.17     1696.46     86.42 o 
   3   3 -17      819.63      824.50    115.77 o 
   5   3 -17      470.83      454.65    102.17 o 
   7   3 -17      588.20      357.50    106.10 o 
   9   3 -17     1233.38     1237.46    154.41 o 
  11   3 -17     1034.19      938.65    153.70 o 
  13   3 -17       58.39     -134.73    129.36 o 
 -12   4 -17      308.18      174.87     68.39 o 
 -10   4 -17      449.88      299.23     66.83 o 
  -8   4 -17      443.76      479.89     59.62 o 
  -6   4 -17      380.11      457.47     55.16 o 
  -4   4 -17      529.83      645.26     74.06 o 
  -2   4 -17     2637.66     2598.92    228.13 o 
   0   4 -17      230.55      282.38     51.29 o 
   2   4 -17      637.89      586.75     72.31 o 
   4   4 -17     1694.85     1492.07    153.88 o 
   6   4 -17     1644.39     1579.75    168.73 o 
   8   4 -17       33.61      -20.93     99.13 o 
  10   4 -17      137.53       91.97    113.80 o 
  12   4 -17      237.78      138.67    133.48 o 
 -11   5 -17      374.58      420.03     90.08 o 
  -9   5 -17      272.34      250.93    113.71 o 
  -7   5 -17     1011.82     1160.60    176.51 o 
  -5   5 -17      614.34      493.66    113.80 o 
  -3   5 -17     1051.42     1099.37     97.98 o 
  -1   5 -17     1436.31     1527.07    123.12 o 
   1   5 -17      337.32      409.16     66.83 o 
   3   5 -17      924.01      951.00    124.18 o 
   5   5 -17      980.41      885.15    122.92 o 
   7   5 -17      101.09       51.35     95.91 o 
   9   5 -17      331.35      449.11    119.17 o 
  11   5 -17      297.38      128.65    125.61 o 
  13   5 -17      130.16      141.17    144.93 o 
 -10   6 -17      460.39      442.44    115.50 o 
  -8   6 -17        8.64     -111.56     70.03 o 
  -6   6 -17      262.41       54.57    102.17 o 
  -4   6 -17      710.08      828.06    135.00 o 
  -2   6 -17     1348.07     1693.19    234.31 o 
   0   6 -17      407.87      562.37    114.16 o 
   2   6 -17      263.67      256.58     94.65 o 
   4   6 -17      734.76      790.32    115.94 o 
   6   6 -17     2034.46     1946.55    189.13 o 
   8   6 -17      363.69      341.93    113.44 o 
  10   6 -17       49.63     -196.64    110.76 o 
  12   6 -17      151.98      118.45    134.37 o 
 -11   7 -17       85.57       68.31    220.53 o 
  -9   7 -17       86.40      -24.31     78.35 o 
  -7   7 -17      176.31      129.58     65.89 o 
  -5   7 -17      406.60      599.23    152.36 o 
  -3   7 -17     1051.76     1247.51    134.73 o 
  -1   7 -17      440.73      557.07     83.17 o 
   1   7 -17       15.95       21.47     88.75 o 
   3   7 -17     1464.72     1360.21    150.66 o 
   5   7 -17     1000.68      969.07    130.44 o 
   7   7 -17      180.86       55.47    100.02 o 
   9   7 -17       56.05      -16.28    106.46 o 
  11   7 -17        7.89       68.53    127.93 o 
 -10   8 -17       61.04       10.04     96.40 o 
  -8   8 -17       56.17       27.81     70.56 o 
  -6   8 -17      316.30      288.52     92.18 o 
  -4   8 -17      511.87      703.58    120.06 o 
  -2   8 -17      270.99      460.77     87.08 o 
   0   8 -17      887.26     1003.50    100.02 o 
   2   8 -17      515.86      449.82    106.10 o 
   4   8 -17      981.17      884.97    126.32 o 
   6   8 -17      500.16      576.15    116.30 o 
   8   8 -17      687.26      749.53    134.91 o 
  10   8 -17      213.41      144.57    124.71 o 
  -9   9 -17       79.19       77.17     75.23 o 
  -7   9 -17       25.72       68.24    120.95 o 
  -5   9 -17      351.35      465.12    100.04 o 
  -3   9 -17      376.36      283.82    112.55 o 
  -1   9 -17      160.85      187.63     81.21 o 
   1   9 -17        9.05      -32.69     67.09 o 
   3   9 -17      147.53      225.81     96.98 o 
   5   9 -17      441.90      454.12    110.04 o 
   7   9 -17      299.36      325.11    110.04 o 
   9   9 -17       11.76      -14.67    110.40 o 
  -8  10 -17      151.77      159.93     91.31 o 
  -6  10 -17      488.50      548.00    106.74 o 
  -4  10 -17      437.64      555.99    104.70 o 
  -2  10 -17      259.87      303.25     90.97 o 
   0  10 -17      575.11      748.47    132.50 o 
   2  10 -17      537.10      682.76     86.51 o 
   4  10 -17      276.69       93.04     96.80 o 
   6  10 -17       47.33       37.57     97.69 o 
   8  10 -17      127.85      143.68    111.11 o 
  10  10 -17      394.88      296.30    130.08 o 
  -7  11 -17       79.84       91.89    101.45 o 
  -5  11 -17      158.01      180.08     98.35 o 
  -3  11 -17       43.06       97.58     92.56 o 
  -1  11 -17      328.04      399.19     92.75 o 
   1  11 -17       45.04       88.72     77.17 o 
   3  11 -17      145.17      189.84    103.78 o 
   5  11 -17      104.36      128.83    102.70 o 
   7  11 -17      205.22      169.09    109.68 o 
   9  11 -17       78.72      -47.59    114.16 o 
  -6  12 -17      353.94      547.13    112.93 o 
  -4  12 -17       12.17       38.23     95.74 o 
  -2  12 -17      308.12      431.26    102.12 o 
   0  12 -17      420.12      415.74    111.38 o 
   2  12 -17      779.10      866.22    100.76 o 
   4  12 -17      171.95      139.92    105.57 o 
   6  12 -17       84.62      131.15    108.07 o 
  -5  13 -17       54.30      358.21    169.62 o 
  -3  13 -17       56.93      -87.32    154.59 o 
  -1  13 -17       13.04       26.74    100.02 o 
   1  13 -17       89.48       47.85     81.87 o 
   3  13 -17       65.87      101.14     82.52 o 
   5  13 -17        6.58       17.89    104.49 o 
  -2  14 -17       39.03       69.42    148.33 o 
   0  14 -17      386.00      402.41    149.23 o 
   2  14 -17      205.28      327.08    143.86 o 
 -12   0 -16      574.03      486.95     89.50 o 
 -10   0 -16      989.07      911.46    130.97 o 
  -8   0 -16      901.45      825.57    114.87 o 
  -6   0 -16     2653.13     2375.08    223.12 o 
  -4   0 -16     5485.37     5763.07    460.38 o 
  -2   0 -16     2804.71     3086.33    175.06 o 
   0   0 -16     2951.41     2930.20    177.78 o 
   2   0 -16     3145.83     3350.52    198.98 o 
   4   0 -16     7562.02     7206.70    400.62 o 
   6   0 -16     4773.10     3772.50    289.50 o 
   8   0 -16      714.34      634.83    107.71 o 
  10   0 -16     1021.34     1115.25    143.14 o 
  12   0 -16      657.14      838.99    138.31 o 
  14   0 -16      402.83      500.10    136.70 o 
 -13   1 -16       39.44      -42.76     57.90 o 
 -11   1 -16       31.93       53.24     59.39 o 
  -9   1 -16      481.00      546.58     61.47 o 
  -7   1 -16      141.70       87.64     52.85 o 
  -5   1 -16      210.31       88.65     42.79 o 
  -3   1 -16      128.28       73.96     52.71 o 
  -1   1 -16      224.64      271.21     37.26 o 
   1   1 -16     1644.49     1651.40     82.14 o 
   3   1 -16      314.67      283.11     40.94 o 
   5   1 -16       19.48      -22.03     52.41 o 
   7   1 -16      158.06      199.76     60.74 o 
   9   1 -16      170.96      156.27     66.87 o 
  11   1 -16      189.85      154.17     75.74 o 
  13   1 -16        4.97       15.44     81.02 o 
 -12   2 -16      579.57      560.04     72.11 o 
 -10   2 -16      397.22      411.12     62.79 o 
  -8   2 -16      376.48      335.84     52.20 o 
  -6   2 -16      582.90      599.17     72.52 o 
  -4   2 -16     1645.04     1829.20    119.94 o 
  -2   2 -16     2708.41     2866.53    154.96 o 
   0   2 -16     4981.31     5333.35    214.76 o 
   2   2 -16     1755.74     1691.30     83.41 o 
   4   2 -16     3566.44     3584.94    194.79 o 
   6   2 -16     2243.55     2177.54    146.18 o 
   8   2 -16      443.75      420.69     69.87 o 
  10   2 -16      477.19      432.71     78.00 o 
  12   2 -16      501.48      310.08    126.50 o 
  14   2 -16      536.64      440.34    143.14 o 
 -13   3 -16       65.54       31.70     66.52 o 
 -11   3 -16       80.16       34.43     57.43 o 
  -9   3 -16       38.88       66.95     51.72 o 
  -7   3 -16      660.82      687.64     81.69 o 
  -5   3 -16      556.99      532.88     64.70 o 
  -3   3 -16        8.58      -90.50     49.50 o 
  -1   3 -16      849.77      918.41     58.40 o 
   1   3 -16     1724.73     1790.59     86.61 o 
   3   3 -16      964.68      969.81     60.10 o 
   5   3 -16      329.46      292.49     68.35 o 
   7   3 -16       30.34        9.66     87.14 o 
   9   3 -16      708.10      634.83    118.81 o 
  11   3 -16      399.14      181.25    115.59 o 
  13   3 -16        2.64     -200.40    121.13 o 
 -12   4 -16      595.86      452.50    100.58 o 
 -10   4 -16      666.72      609.62    123.82 o 
  -8   4 -16      612.05      530.59     58.50 o 
  -6   4 -16     1140.16     1094.75     71.20 o 
  -4   4 -16      369.88      441.49     64.69 o 
  -2   4 -16      382.31      445.11     54.90 o 
   0   4 -16      907.40      928.36     69.96 o 
   2   4 -16     2797.18     2696.30    142.28 o 
   4   4 -16      718.87      730.20    106.46 o 
   6   4 -16     2225.00     1913.27    183.04 o 
   8   4 -16      828.59      802.13    128.11 o 
  10   4 -16      383.08      152.80    110.40 o 
  12   4 -16      421.36      139.21    128.83 o 
 -11   5 -16       22.50        9.12     76.97 o 
  -9   5 -16      126.26       87.92     82.84 o 
  -7   5 -16     2325.75     2293.39    168.10 o 
  -5   5 -16      223.14       72.73     54.93 o 
  -3   5 -16      761.12      905.28    159.87 o 
  -1   5 -16     1525.74     1743.67     84.72 o 
   1   5 -16     1883.06     1854.51    118.78 o 
   3   5 -16     1518.20     1278.61    135.81 o 
   5   5 -16       47.43       54.57     81.59 o 
   7   5 -16       12.57      -44.73     89.28 o 
   9   5 -16     1002.21      753.28    128.29 o 
  11   5 -16     1012.58      893.92    151.37 o 
  13   5 -16        7.41      -66.56    131.87 o 
 -12   6 -16       41.33       14.96     85.67 o 
 -10   6 -16       96.28       53.11     75.72 o 
  -8   6 -16      487.77      490.00     79.49 o 
  -6   6 -16      681.44      725.14     81.52 o 
  -4   6 -16      375.38      399.10    128.38 o 
  -2   6 -16      715.99      906.89    172.30 o 
   0   6 -16     1721.75     1826.40    119.30 o 
   2   6 -16      532.43      448.03     95.55 o 
   4   6 -16      637.09      490.98     98.05 o 
   6   6 -16      339.70      308.47     98.41 o 
   8   6 -16      787.48      600.30    118.27 o 
  10   6 -16      353.63      208.45    116.48 o 
  12   6 -16      141.04     -105.39    122.92 o 
 -11   7 -16       44.55      -20.27     82.05 o 
  -9   7 -16      356.12      405.06     83.04 o 
  -7   7 -16     1601.56     1777.67    107.46 o 
  -5   7 -16      602.96      693.48     93.29 o 
  -3   7 -16      627.34      814.87    146.36 o 
  -1   7 -16     1414.27     1439.87    110.89 o 
   1   7 -16      725.65      921.59    134.37 o 
   3   7 -16      402.21      319.74     90.54 o 
   5   7 -16      413.09      461.81     99.84 o 
   7   7 -16      243.82      233.14    100.74 o 
   9   7 -16      522.18      429.07    122.21 o 
  11   7 -16      573.60      499.21    137.06 o 
 -10   8 -16      132.72      193.60     84.70 o 
  -8   8 -16      386.58      281.45     71.13 o 
  -6   8 -16      302.97      353.56     69.10 o 
  -4   8 -16       26.53       25.26     77.69 o 
  -2   8 -16     1494.28     1864.67    135.43 o 
   0   8 -16     1022.81     1125.48    100.25 o 
   2   8 -16      401.65      496.80     72.02 o 
   4   8 -16      174.03      146.90     88.21 o 
   6   8 -16        2.59      -16.82     89.82 o 
   8   8 -16      157.62      -16.46    102.35 o 
  10   8 -16      320.34      356.07    126.32 o 
  12   8 -16      192.31       49.38    134.20 o 
  -9   9 -16      202.54      251.59     75.04 o 
  -7   9 -16       55.05       68.39     68.95 o 
  -5   9 -16      729.24     1102.43    115.18 o 
  -3   9 -16      261.27      344.70     88.47 o 
  -1   9 -16     1015.50     1270.14    112.30 o 
   1   9 -16      580.36      785.60     86.89 o 
   3   9 -16      182.69      122.03     89.28 o 
   5   9 -16      390.29      377.36    103.24 o 
   7   9 -16      501.21      561.29    117.73 o 
   9   9 -16       54.81        3.40    108.25 o 
  11   9 -16      177.00      141.17    128.47 o 
  -8  10 -16      198.13      229.19     76.58 o 
  -6  10 -16      276.82      185.40     94.01 o 
  -4  10 -16      255.45      336.33    102.97 o 
  -2  10 -16      197.16      135.73     91.07 o 
   0  10 -16      478.56      586.81     86.33 o 
   2  10 -16      467.02      553.06    109.50 o 
   4  10 -16      286.28      143.32     95.73 o 
   6  10 -16      201.35      130.80     99.48 o 
   8  10 -16      226.52      174.28    109.32 o 
  10  10 -16      121.53      167.83    124.53 o 
  -7  11 -16       66.09       73.17     75.97 o 
  -5  11 -16      402.53      347.63    100.60 o 
  -3  11 -16        8.73      -16.49    112.10 o 
  -1  11 -16      858.91     1002.62    207.11 o 
   1  11 -16      378.68      443.37     81.19 o 
   3  11 -16       92.72      140.42     73.27 o 
   5  11 -16      432.10      515.85    112.37 o 
   7  11 -16     1139.84     1231.56    155.31 o 
   9  11 -16       57.61       94.12    113.80 o 
  -6  12 -16       22.93      150.01    108.07 o 
  -4  12 -16       12.37       12.53    111.65 o 
  -2  12 -16      217.10      378.79     96.52 o 
   0  12 -16       33.17       70.07     90.27 o 
   2  12 -16        7.92        4.06     74.07 o 
   4  12 -16       31.15       48.03     75.99 o 
   6  12 -16      161.40      179.64    106.46 o 
   8  12 -16       18.18     -151.01    102.53 o 
  -5  13 -16      313.84      381.65    166.40 o 
  -3  13 -16      470.50      605.13    167.65 o 
  -1  13 -16      349.67      366.26    122.30 o 
   1  13 -16       53.10       73.33     80.43 o 
   3  13 -16       64.42       68.83     78.46 o 
   5  13 -16      549.16      692.73     98.20 o 
   7  13 -16      308.95      264.10    115.59 o 
  -4  14 -16      262.92      295.95    168.01 o 
  -2  14 -16       32.65      207.73    146.90 o 
   0  14 -16        2.69       28.09    132.94 o 
   2  14 -16      117.96      150.12    134.20 o 
   4  14 -16       22.56     -122.92    129.36 o 
 -13   1 -15      228.33      248.20     58.54 o 
 -11   1 -15      251.24      150.98     56.49 o 
  -9   1 -15     1861.96     1659.19     92.46 o 
  -7   1 -15     2380.77     2248.00    135.56 o 
  -5   1 -15     2298.52     2378.26    133.29 o 
  -3   1 -15      706.02      748.64     64.59 o 
  -1   1 -15    13030.65    14623.84    575.30 o 
   1   1 -15     1889.01     1939.80     90.10 o 
   3   1 -15     2837.93     2840.22    121.28 o 
   5   1 -15      404.02      408.14     44.22 o 
   7   1 -15     1515.35     1438.00    232.69 o 
   9   1 -15     1371.04     1332.76    101.73 o 
  11   1 -15     1711.80     1785.82    127.04 o 
  13   1 -15      508.89      422.86    121.31 o 
 -12   2 -15      209.42      130.33     61.75 o 
 -10   2 -15        1.57      -51.28     49.08 o 
  -8   2 -15       91.50       65.59     43.99 o 
  -6   2 -15       46.49       32.01     43.28 o 
  -4   2 -15     1492.95     1483.51     79.90 o 
  -2   2 -15     1172.57     1236.32     63.29 o 
   0   2 -15     5993.32     6547.51    252.89 o 
   2   2 -15       90.10       36.02     36.08 o 
   4   2 -15      683.45      686.51     50.10 o 
   6   2 -15     1726.93     1539.42    103.08 o 
   8   2 -15       92.53       89.33     57.16 o 
  10   2 -15      427.79      403.89     86.33 o 
  12   2 -15      255.01      141.68     77.49 o 
  14   2 -15       89.95      -19.15    125.25 o 
 -13   3 -15       44.89        2.17     63.89 o 
 -11   3 -15      423.58      394.58     62.47 o 
  -9   3 -15      773.72      777.17     75.98 o 
  -7   3 -15     2630.45     2457.94    117.60 o 
  -5   3 -15     1817.71     1841.95     88.76 o 
  -3   3 -15     1526.27     1499.68    101.02 o 
  -1   3 -15     1768.10     1862.77     77.39 o 
   1   3 -15     3338.41     3591.89    149.04 o 
   3   3 -15     2339.15     2269.91    100.87 o 
   5   3 -15     2353.16     2241.54    213.10 o 
   7   3 -15     1134.86     1062.57    112.81 o 
   9   3 -15     1639.34     1337.66    153.34 o 
  11   3 -15      963.82      816.98    141.89 o 
  13   3 -15      170.25       92.33    126.32 o 
 -12   4 -15      657.77      491.67     69.18 o 
 -10   4 -15      787.22      700.59     67.32 o 
  -8   4 -15      146.74      137.31     45.54 o 
  -6   4 -15      227.57      233.71     43.39 o 
  -4   4 -15     1269.49     1219.49     71.57 o 
  -2   4 -15      467.79      597.07     50.59 o 
   0   4 -15      229.62      263.54     45.03 o 
   2   4 -15     1514.58     1569.69     93.94 o 
   4   4 -15      651.72      638.41     98.05 o 
   6   4 -15     4040.40     3559.40    282.53 o 
   8   4 -15      222.30       45.09     88.57 o 
  10   4 -15       16.01      -85.35     99.48 o 
  12   4 -15      133.52       81.59    122.92 o 
  14   4 -15      283.46      195.39    140.10 o 
 -13   5 -15      162.86      111.81     97.22 o 
 -11   5 -15      312.72      219.58     66.08 o 
  -9   5 -15      276.43      219.43     53.03 o 
  -7   5 -15      204.85      271.69     47.59 o 
  -5   5 -15      724.16      859.68    112.19 o 
  -3   5 -15     2384.43     2579.58    156.57 o 
  -1   5 -15     4024.33     4320.40    178.73 o 
   1   5 -15     1835.64     1871.11    137.16 o 
   3   5 -15     2007.19     1995.13    229.47 o 
   5   5 -15     1874.34     1742.22    164.43 o 
   7   5 -15      416.14      174.81     90.90 o 
   9   5 -15     1053.01      801.42    128.83 o 
  11   5 -15      579.23      681.36    137.06 o 
  13   5 -15      202.63       21.47    132.59 o 
 -12   6 -15      915.40      830.26    102.37 o 
 -10   6 -15      512.52      386.70     80.15 o 
  -8   6 -15      246.49      184.49     67.70 o 
  -6   6 -15      496.13      599.16     73.96 o 
  -4   6 -15      413.03      666.25    211.94 o 
  -2   6 -15      782.78     1023.49     74.59 o 
   0   6 -15      692.81      807.68     83.25 o 
   2   6 -15      564.13      538.10     90.18 o 
   4   6 -15      811.26      719.11    105.92 o 
   6   6 -15     2650.24     2455.96    212.57 o 
   8   6 -15       25.48     -108.61     89.82 o 
  10   6 -15       54.90      -12.35    106.64 o 
  12   6 -15      220.60       33.64    125.43 o 
 -11   7 -15      405.46      289.24     83.41 o 
  -9   7 -15       51.58       31.81     71.46 o 
  -7   7 -15      266.08      339.44     72.52 o 
  -5   7 -15      847.84     1025.00     78.38 o 
  -3   7 -15     1293.41     1318.27    107.77 o 
  -1   7 -15      116.05      107.50     60.79 o 
   1   7 -15      298.87      331.11     96.17 o 
   3   7 -15      909.09      899.29    114.51 o 
   5   7 -15     1144.67     1324.96    143.32 o 
   7   7 -15      308.69      260.88     98.41 o 
   9   7 -15      194.77       23.26    103.96 o 
  11   7 -15      146.85      100.91    121.49 o 
  13   7 -15      461.86      399.54    151.19 o 
 -10   8 -15      123.88      235.83     82.28 o 
  -8   8 -15      523.04      527.54     73.69 o 
  -6   8 -15      568.90      773.41     85.17 o 
  -4   8 -15      560.77      688.75    135.63 o 
  -2   8 -15     2001.03     2306.63    151.81 o 
   0   8 -15      917.56     1131.07    151.19 o 
   2   8 -15      211.66      293.73     63.42 o 
   4   8 -15      998.19     1120.80    131.33 o 
   6   8 -15      446.78      475.59    102.35 o 
   8   8 -15      437.85      402.41    110.04 o 
  10   8 -15      301.85      403.48    127.22 o 
  12   8 -15      113.95      183.22    136.70 o 
 -11   9 -15      148.25      223.20     77.33 o 
  -9   9 -15       38.77      -36.51     67.01 o 
  -7   9 -15       79.54      -16.99     64.58 o 
  -5   9 -15      452.65      560.14     72.97 o 
  -3   9 -15      112.33      211.40     78.26 o 
  -1   9 -15      537.11      790.43    155.22 o 
   1   9 -15       41.91       20.08     61.15 o 
   3   9 -15      815.29      864.37     85.44 o 
   5   9 -15      590.52      598.87    111.29 o 
   7   9 -15      143.25      146.72     99.84 o 
   9   9 -15       74.17       37.57    110.58 o 
  11   9 -15      115.02      105.57    124.53 o 
 -10  10 -15       84.34       91.65     74.13 o 
  -8  10 -15      660.77      611.46     81.34 o 
  -6  10 -15      103.65       17.27     68.09 o 
  -4  10 -15      211.65      156.94     84.57 o 
  -2  10 -15      379.26      414.62     84.22 o 
   0  10 -15      531.01      521.56     83.19 o 
   2  10 -15      690.67      820.17    123.46 o 
   4  10 -15     2799.77     2805.25    171.43 o 
   6  10 -15      135.96      113.80     94.12 o 
   8  10 -15      266.79      286.82    108.43 o 
  10  10 -15      450.53      432.29    132.41 o 
  -9  11 -15       35.12       62.15     74.93 o 
  -7  11 -15      115.72       41.83     72.61 o 
  -5  11 -15      388.89      288.14     92.67 o 
  -3  11 -15      535.09      694.65    189.75 o 
  -1  11 -15      197.91       87.08     78.72 o 
   1  11 -15      119.67      126.72    160.86 o 
   3  11 -15      105.06      169.94     70.45 o 
   5  11 -15      143.02      216.45     75.56 o 
   7  11 -15       22.02       58.87    100.02 o 
   9  11 -15       10.62      -43.84    107.54 o 
  -8  12 -15      220.05      245.10    105.46 o 
  -6  12 -15      393.95      621.38     88.09 o 
  -4  12 -15      144.80      153.24     88.84 o 
  -2  12 -15      349.83      415.94    101.00 o 
   0  12 -15      256.65      299.63     79.79 o 
   2  12 -15      369.02      420.27     79.82 o 
   4  12 -15      262.25      233.32     77.30 o 
   6  12 -15        4.16      -44.68     76.01 o 
   8  12 -15      245.93      205.05    110.04 o 
  -5  13 -15       51.50      -93.40    145.47 o 
  -3  13 -15       21.12       47.24    144.75 o 
  -1  13 -15       28.45       45.81    128.65 o 
   1  13 -15      112.81       64.00     76.57 o 
   3  13 -15       44.23       10.87     75.32 o 
   5  13 -15      115.58      210.87     91.52 o 
   7  13 -15       51.28       67.28    103.96 o 
  -4  14 -15        0.26     -117.56    149.94 o 
  -2  14 -15       60.83      156.74    139.03 o 
   0  14 -15      465.21      601.73    146.36 o 
   2  14 -15      401.95      501.53    141.53 o 
   4  14 -15       24.49       46.52    127.93 o 
  -1  15 -15      154.93      191.99    141.53 o 
   1  15 -15       36.08        7.34    134.02 o 
 -14   0 -14      397.24      285.78     83.44 o 
 -12   0 -14     1445.47     1229.68    170.43 o 
 -10   0 -14      564.47      416.54     95.19 o 
  -8   0 -14     2671.93     2274.88    190.02 o 
  -6   0 -14      381.05      415.47     78.37 o 
  -4   0 -14     2544.90     2666.55    232.43 o 
  -2   0 -14     6967.50     7111.85    374.11 o 
   0   0 -14     4952.03     5127.56    261.69 o 
   2   0 -14     1114.79     1022.57     80.56 o 
   4   0 -14    12044.59    11095.73    598.56 o 
   6   0 -14     1849.95     1690.87    116.67 o 
   8   0 -14     1529.82     1342.13    137.24 o 
  10   0 -14      903.76      746.84    115.23 o 
  12   0 -14      823.95      843.11    133.84 o 
  14   0 -14      424.40      416.01    129.36 o 
 -13   1 -14       22.98       13.83     51.83 o 
 -11   1 -14       89.18        6.57     51.94 o 
  -9   1 -14       43.46       43.93     43.26 o 
  -7   1 -14       76.31       86.06     51.53 o 
  -5   1 -14      771.03      762.69     66.53 o 
  -3   1 -14        1.12        5.51     34.49 o 
  -1   1 -14     1534.14     1632.89     76.97 o 
   1   1 -14     5088.15     5296.49    211.75 o 
   3   1 -14      130.09      154.90     32.99 o 
   5   1 -14       84.22       37.23     34.03 o 
   7   1 -14      186.04      229.77     64.68 o 
   9   1 -14        2.43      -10.95     55.52 o 
  11   1 -14      262.73      230.56     70.63 o 
  13   1 -14       34.21       24.61     75.96 o 
 -14   2 -14      135.41      137.21     66.06 o 
 -12   2 -14     1209.25     1120.59     93.67 o 
 -10   2 -14     1145.74     1123.81     76.42 o 
  -8   2 -14      255.45      255.17     44.95 o 
  -6   2 -14     1950.91     1966.07    108.51 o 
  -4   2 -14     3076.41     2945.19    172.16 o 
  -2   2 -14     4484.05     4990.97    189.92 o 
   0   2 -14     1373.11     1509.89     72.67 o 
   2   2 -14     2139.93     2087.61     92.89 o 
   4   2 -14     6325.60     5797.66    227.86 o 
   6   2 -14     4321.10     4006.18    212.45 o 
   8   2 -14     1328.70     1234.27     92.38 o 
  10   2 -14     1525.32     1424.92    106.38 o 
  12   2 -14      603.84      559.28    134.20 o 
  14   2 -14      344.97      416.18    134.20 o 
 -13   3 -14       71.50       80.19     62.97 o 
 -11   3 -14       80.98       94.24     54.38 o 
  -9   3 -14      429.18      395.60     52.19 o 
  -7   3 -14     1539.10     1380.56     77.28 o 
  -5   3 -14     1174.18     1156.35     66.22 o 
  -3   3 -14      193.30      213.09     30.99 o 
  -1   3 -14      317.75      388.89     32.73 o 
   1   3 -14     3501.99     3744.78    183.02 o 
   3   3 -14      371.49      452.17     56.49 o 
   5   3 -14      478.90      387.69     40.53 o 
   7   3 -14      766.21      736.62     92.68 o 
   9   3 -14     1044.68     1143.88    141.08 o 
  11   3 -14      616.38      535.17    122.74 o 
  13   3 -14       77.79       83.74    120.78 o 
 -12   4 -14      438.19      324.79     63.17 o 
 -10   4 -14      707.51      645.11     64.28 o 
  -8   4 -14      246.26      208.96     45.83 o 
  -6   4 -14     1871.12     1775.38     90.32 o 
  -4   4 -14     2592.92     2475.55    139.12 o 
  -2   4 -14     2792.37     3082.91    129.99 o 
   0   4 -14     3780.75     3925.42    163.21 o 
   2   4 -14     3085.87     3000.50    151.80 o 
   4   4 -14      980.41      964.22     70.46 o 
   6   4 -14     2726.89     2330.53    199.33 o 
   8   4 -14      611.91      589.92    106.82 o 
  10   4 -14      340.88      358.75    110.22 o 
  12   4 -14      360.13      383.80    130.80 o 
  14   4 -14      278.07      325.47    140.64 o 
 -13   5 -14       38.83      -46.88     61.16 o 
 -11   5 -14        7.78      -66.00     53.82 o 
  -9   5 -14     1151.44     1103.97     76.17 o 
  -7   5 -14     2116.00     2114.36    124.71 o 
  -5   5 -14      828.94      916.54     59.94 o 
  -3   5 -14      362.62      435.69     42.50 o 
  -1   5 -14     1058.28     1110.46     73.31 o 
   1   5 -14     1377.86     1534.36     77.46 o 
   3   5 -14      120.32      139.77     43.42 o 
   5   5 -14      189.71      265.89     78.55 o 
   7   5 -14       59.84       27.73     79.98 o 
   9   5 -14     1774.50     1565.61    170.52 o 
  11   5 -14     1263.91     1143.35    154.95 o 
  13   5 -14      142.07      -13.24    127.93 o 
 -12   6 -14      202.20      218.71     81.41 o 
 -10   6 -14      507.53      389.29     76.03 o 
  -8   6 -14      472.53      490.32     72.86 o 
  -6   6 -14     1050.04     1062.54     87.81 o 
  -4   6 -14      377.66      385.37     49.82 o 
  -2   6 -14      302.94      389.91     52.58 o 
   0   6 -14     2248.46     2243.72    115.04 o 
   2   6 -14     2108.93     2124.95    134.42 o 
   4   6 -14      489.58      348.19     84.45 o 
   6   6 -14      517.00      575.97    100.91 o 
   8   6 -14      749.60      696.56    117.91 o 
  10   6 -14      287.49      210.24    109.50 o 
  12   6 -14      218.29      103.60    125.43 o 
 -11   7 -14       31.50       42.91     75.37 o 
  -9   7 -14      508.82      424.12     76.31 o 
  -7   7 -14      367.12      325.35     69.64 o 
  -5   7 -14      506.88      688.38     75.59 o 
  -3   7 -14      173.67      194.93     43.44 o 
  -1   7 -14     1330.46     1387.90     88.05 o 
   1   7 -14      885.98     1012.51     83.67 o 
   3   7 -14     3455.06     3370.99    263.38 o 
   5   7 -14      728.91      825.93    112.19 o 
   7   7 -14       78.43      -44.37     84.10 o 
   9   7 -14      683.02      612.83    120.95 o 
  11   7 -14      911.25      846.86    147.62 o 
  13   7 -14       38.60     -147.08    130.80 o 
 -12   8 -14       93.22       94.55     83.92 o 
 -10   8 -14      172.49      223.14     79.45 o 
  -8   8 -14      683.71      686.89     75.42 o 
  -6   8 -14      310.93      400.52     63.67 o 
  -4   8 -14      289.25      312.21     57.87 o 
  -2   8 -14       56.22       34.76     62.22 o 
   0   8 -14     1103.58     1181.42     96.08 o 
   2   8 -14      156.88      152.62     55.91 o 
   4   8 -14      305.63      353.58     64.74 o 
   6   8 -14       19.76      -16.10     80.34 o 
   8   8 -14      915.32     1042.07    141.35 o 
  10   8 -14      420.97      390.06    126.68 o 
  12   8 -14      219.41      229.38    132.94 o 
 -11   9 -14      182.20      261.87     74.83 o 
  -9   9 -14      148.83      105.68     66.26 o 
  -7   9 -14      419.93      493.73     71.63 o 
  -5   9 -14     1134.30     1335.10     91.71 o 
  -3   9 -14      802.42      984.85     97.62 o 
  -1   9 -14     2668.84     2866.51    174.56 o 
   1   9 -14      339.20      425.23     68.90 o 
   3   9 -14      511.24      598.10     73.65 o 
   5   9 -14      477.40      506.19     76.02 o 
   7   9 -14      569.17      465.39    105.92 o 
   9   9 -14      429.48      348.37    115.41 o 
  11   9 -14      397.22      485.43    134.02 o 
 -10  10 -14       54.07      -20.60     69.41 o 
  -8  10 -14      208.15      294.48     71.81 o 
  -6  10 -14      239.41      206.23     68.62 o 
  -4  10 -14       39.13      -10.93     62.02 o 
  -2  10 -14      202.02      227.65     73.39 o 
   0  10 -14      736.69      907.43     90.90 o 
   2  10 -14      211.48      226.59     65.92 o 
   4  10 -14      456.86      626.79     79.51 o 
   6  10 -14       73.55       -6.30     68.52 o 
   8  10 -14       47.97       31.67     99.66 o 
  10  10 -14      194.37      288.43    122.74 o 
  -9  11 -14      149.24      107.01     72.24 o 
  -7  11 -14      144.70      278.91     84.86 o 
  -5  11 -14      706.22      844.16     86.10 o 
  -3  11 -14      723.45      901.52    101.62 o 
  -1  11 -14      257.03      335.53     79.34 o 
   1  11 -14      259.05      274.56     70.05 o 
   3  11 -14      209.91      174.22     67.75 o 
   5  11 -14      484.40      505.20     80.61 o 
   7  11 -14      506.84      467.55     87.55 o 
   9  11 -14       29.90      -10.38    105.92 o 
  -8  12 -14       79.31      -79.54     94.30 o 
  -6  12 -14      218.99      255.40    139.29 o 
  -4  12 -14       18.56      -63.15     80.98 o 
  -2  12 -14      199.50       21.84    119.08 o 
   0  12 -14      382.31      454.90     79.74 o 
   2  12 -14      123.58      157.52     92.15 o 
   4  12 -14      304.14      329.46     77.34 o 
   6  12 -14      236.81      208.96     78.48 o 
   8  12 -14        6.54      -66.38    104.14 o 
  -7  13 -14       18.58       62.10    102.23 o 
  -5  13 -14      246.46      127.31    101.27 o 
  -3  13 -14      510.18      571.49    154.24 o 
  -1  13 -14      278.81      382.37    132.41 o 
   1  13 -14       76.03      108.61    115.77 o 
   3  13 -14      224.90      299.80     79.74 o 
   5  13 -14      529.28      663.70     92.69 o 
   7  13 -14      540.50      562.00     94.97 o 
  -4  14 -14       48.18       52.25    141.71 o 
  -2  14 -14      112.24      152.45    136.34 o 
   0  14 -14       58.36      -22.72    118.27 o 
   2  14 -14       98.65      127.04    124.35 o 
   4  14 -14       61.43      102.70    126.50 o 
   6  14 -14      288.33      240.66    137.77 o 
  -3  15 -14      403.52      437.66    156.92 o 
  -1  15 -14      153.45      168.19    131.51 o 
   1  15 -14       37.53      275.55    134.20 o 
   3  15 -14      205.65      508.87    142.25 o 
 -13   1 -13      572.28      539.46     97.67 o 
 -11   1 -13      810.02      721.43     66.69 o 
  -9   1 -13      670.70      657.34     68.94 o 
  -7   1 -13     3614.07     3292.34    191.52 o 
  -5   1 -13    10418.71     9853.90    480.21 o 
  -3   1 -13      610.70      683.65     39.69 o 
  -1   1 -13     5075.88     5556.60    229.91 o 
   1   1 -13    13104.36    13928.11    530.51 o 
   3   1 -13     2889.93     2699.08    113.30 o 
   5   1 -13     2300.38     2086.22     92.72 o 
   7   1 -13     2929.84     2737.21    152.92 o 
   9   1 -13     2064.94     2099.67    129.26 o 
  11   1 -13     1946.41     1764.78    122.36 o 
  13   1 -13      598.14      628.01     89.07 o 
  15   1 -13      285.03      212.11     89.07 o 
 -14   2 -13       30.28      108.61     64.64 o 
 -12   2 -13       69.49       40.35     55.79 o 
 -10   2 -13      649.42      671.00     60.73 o 
  -8   2 -13      490.15      498.19     49.65 o 
  -6   2 -13      219.98      203.71     35.71 o 
  -4   2 -13      227.19      217.90     44.38 o 
  -2   2 -13     1854.26     1994.84     73.76 o 
   0   2 -13      484.57      541.00     39.84 o 
   2   2 -13      299.86      273.07     32.86 o 
   4   2 -13     1403.21     1357.21     67.71 o 
   6   2 -13      566.50      588.93     44.79 o 
   8   2 -13      556.77      585.07     64.61 o 
  10   2 -13       83.21       46.18     58.49 o 
  12   2 -13       29.30      -90.16     68.23 o 
  14   2 -13      135.64       79.49     80.53 o 
 -13   3 -13      265.58      227.54     62.67 o 
 -11   3 -13      209.53      190.92     53.52 o 
  -9   3 -13     1082.68     1070.92     69.88 o 
  -7   3 -13     2351.55     2274.91    108.19 o 
  -5   3 -13     1525.74     1645.02     82.47 o 
  -3   3 -13     1338.82     1414.10     59.38 o 
  -1   3 -13     3924.50     4165.74    147.62 o 
   1   3 -13     5124.40     5289.18    212.87 o 
   3   3 -13     1817.73     1717.45     78.68 o 
   5   3 -13      520.71      561.80     43.17 o 
   7   3 -13     1501.50     1368.02     92.89 o 
   9   3 -13     1528.39     1422.63    139.38 o 
  11   3 -13     1262.70     1257.44    102.74 o 
  13   3 -13      307.36      193.78    122.21 o 
 -14   4 -13       39.55      -54.45     63.43 o 
 -12   4 -13      651.85      560.38     65.53 o 
 -10   4 -13     1060.72      946.93     74.87 o 
  -8   4 -13      387.93      470.32     60.46 o 
  -6   4 -13       94.02      129.25     36.08 o 
  -4   4 -13      358.37      384.94     39.05 o 
  -2   4 -13     4444.58     4891.21    150.73 o 
   0   4 -13      456.64      534.15     35.46 o 
   2   4 -13     3430.18     3503.49    172.60 o 
   4   4 -13     1766.10     1680.82     96.76 o 
   6   4 -13     2736.79     2608.76    212.57 o 
   8   4 -13      281.48      274.12     88.21 o 
  10   4 -13       92.85      121.49     96.08 o 
  12   4 -13      372.67      347.83    125.25 o 
  14   4 -13      440.62      299.52    138.31 o 
 -13   5 -13       94.26       48.75     88.29 o 
 -11   5 -13      482.95      451.68     60.65 o 
  -9   5 -13      411.77      349.01     51.64 o 
  -7   5 -13     1751.57     1773.06    128.95 o 
  -5   5 -13      568.81      657.79     76.62 o 
  -3   5 -13     2433.14     2423.94    122.23 o 
  -1   5 -13     1273.72     1336.10     79.33 o 
   1   5 -13      325.08      413.73     39.99 o 
   3   5 -13      748.30      678.55     47.28 o 
   5   5 -13     1939.73     1705.18    160.86 o 
   7   5 -13      821.97      674.91    104.31 o 
   9   5 -13     1080.33     1172.33    142.07 o 
  11   5 -13      548.74      620.16    126.68 o 
  13   5 -13      373.82      478.45    137.60 o 
 -12   6 -13      667.84      632.14    144.57 o 
 -10   6 -13      831.26      737.88     83.24 o 
  -8   6 -13       10.28       -6.19     57.00 o 
  -6   6 -13      646.45      721.28     72.69 o 
  -4   6 -13     2377.80     2450.28    118.75 o 
  -2   6 -13     1673.99     1782.88     79.40 o 
   0   6 -13      730.19      850.14     62.29 o 
   2   6 -13      592.38      619.02     46.27 o 
   4   6 -13     1731.59     1519.45    144.04 o 
   6   6 -13     2371.25     2253.95    193.42 o 
   8   6 -13     1350.72     1250.52    143.68 o 
  10   6 -13       72.30       21.83    102.70 o 
  12   6 -13      155.69      -47.06    117.20 o 
  14   6 -13      358.69      312.05    142.25 o 
 -13   7 -13      356.22      219.66     85.03 o 
 -11   7 -13      420.33      284.38     76.82 o 
  -9   7 -13      273.77      246.91     70.23 o 
  -7   7 -13       58.54       92.67     60.67 o 
  -5   7 -13      588.66      703.55     63.28 o 
  -3   7 -13     1344.96     1530.43     93.84 o 
  -1   7 -13     1008.80     1054.51     71.63 o 
   1   7 -13      296.72      288.68     49.27 o 
   3   7 -13     3172.53     3134.91    177.60 o 
   5   7 -13     1564.43     1362.89    141.35 o 
   7   7 -13      206.45      134.55     85.53 o 
   9   7 -13      206.42       77.30     98.41 o 
  11   7 -13       66.03     -149.76    103.78 o 
  13   7 -13      184.78       19.15    129.54 o 
 -12   8 -13      550.10      596.51    139.12 o 
 -10   8 -13      425.54      467.80     89.02 o 
  -8   8 -13      264.82      285.63     71.35 o 
  -6   8 -13      458.13      373.11     60.05 o 
  -4   8 -13      909.16     1175.71     79.69 o 
  -2   8 -13      255.85      349.13     61.86 o 
   0   8 -13     2560.09     2680.57    188.05 o 
   2   8 -13     1328.52     1201.50    128.47 o 
   4   8 -13     2281.84     2202.87    137.13 o 
   6   8 -13      826.46      871.42     85.89 o 
   8   8 -13      721.49      790.14    123.64 o 
  10   8 -13      204.77      169.09    114.87 o 
  12   8 -13      118.92      -40.97    124.89 o 
 -11   9 -13      291.07      259.70     71.56 o 
  -9   9 -13       93.25      120.91     64.63 o 
  -7   9 -13       56.16       35.41     59.30 o 
  -5   9 -13      225.69      292.94     59.72 o 
  -3   9 -13      871.57     1019.40     99.79 o 
  -1   9 -13      387.71      495.12     72.00 o 
   1   9 -13       72.73       67.80     71.57 o 
   3   9 -13      115.51      135.74     56.78 o 
   5   9 -13     1393.00     1332.56    103.02 o 
   7   9 -13      369.12      340.87     75.25 o 
   9   9 -13      176.80      151.91    104.67 o 
  11   9 -13       90.13      -10.56    115.59 o 
 -10  10 -13       89.78       84.17     68.22 o 
  -8  10 -13      587.66      528.93     73.28 o 
  -6  10 -13      509.01      724.25     76.01 o 
  -4  10 -13      379.07      439.11     66.87 o 
  -2  10 -13      251.76      327.17     73.01 o 
   0  10 -13     1570.77     1487.52    111.10 o 
   2  10 -13      490.09      569.45     87.50 o 
   4  10 -13      623.21      731.57     81.49 o 
   6  10 -13      212.99      207.74     69.71 o 
   8  10 -13      253.20      175.87     80.57 o 
  10  10 -13      462.58      378.97    123.10 o 
  -9  11 -13       16.00       29.52     69.02 o 
  -7  11 -13       29.21       14.98     66.47 o 
  -5  11 -13       79.28       35.13     64.90 o 
  -3  11 -13       46.83       12.42     59.54 o 
  -1  11 -13      483.52      597.39     83.50 o 
   1  11 -13       30.27       67.51     61.74 o 
   3  11 -13      375.24      422.93     72.05 o 
   5  11 -13      564.10      769.40     86.57 o 
   7  11 -13      300.08      461.85     84.94 o 
   9  11 -13       30.63       51.89    107.00 o 
  11  11 -13       76.78      -73.18    118.63 o 
  -8  12 -13      427.39      521.35    103.95 o 
  -6  12 -13      776.07      946.05    116.11 o 
  -4  12 -13      113.59       69.38     85.96 o 
  -2  12 -13      113.26       98.69     75.67 o 
   0  12 -13      535.38      599.70     81.13 o 
   2  12 -13      924.63      963.19     92.32 o 
   4  12 -13      234.20      257.60     72.14 o 
   6  12 -13      201.13      118.22     73.73 o 
   8  12 -13      109.76       -8.41     82.51 o 
  10  12 -13      632.22      509.94    129.54 o 
  -7  13 -13      233.65      213.96    102.10 o 
  -5  13 -13      224.75      100.46     94.70 o 
  -3  13 -13        3.72       42.41    126.32 o 
  -1  13 -13        4.72       61.01    114.51 o 
   1  13 -13      108.76      152.27    110.58 o 
   3  13 -13       28.31      -14.14    109.86 o 
   5  13 -13      346.23      389.27     82.10 o 
   7  13 -13       93.38       69.85     81.26 o 
  -6  14 -13      419.95      433.19    109.60 o 
  -4  14 -13       92.66      145.47    137.06 o 
  -2  14 -13      136.11      118.45    126.50 o 
   0  14 -13      498.09      534.63    132.41 o 
   2  14 -13      663.59      782.45    144.57 o 
   4  14 -13      157.24       93.58    121.67 o 
   6  14 -13       53.45       26.30    134.20 o 
  -3  15 -13      100.86      208.63    140.46 o 
  -1  15 -13       50.52       52.78    124.35 o 
   1  15 -13       45.27      152.62    124.71 o 
   3  15 -13       92.12      176.42    128.47 o 
   5  15 -13       30.90      129.36    132.94 o 
 -14   0 -12      433.18      299.93     79.51 o 
 -12   0 -12      670.32      588.02     80.81 o 
 -10   0 -12     1867.10     1713.59    161.75 o 
  -8   0 -12     1843.54     1669.39    148.87 o 
  -6   0 -12      621.21      594.22     77.65 o 
  -4   0 -12     5709.98     5651.96    422.81 o 
  -2   0 -12     6177.84     6299.97    347.24 o 
   0   0 -12    19432.11    20700.50   1039.07 o 
   2   0 -12     2801.12     2681.23    157.34 o 
   4   0 -12     7859.82     7631.80    415.42 o 
   6   0 -12     7617.38     6473.52    484.80 o 
   8   0 -12     3440.39     3173.81    246.74 o 
  10   0 -12      598.13      608.71    100.38 o 
  12   0 -12      506.50      355.35    104.14 o 
  14   0 -12      775.05      507.26    125.25 o 
 -13   1 -12      126.56      143.44     58.81 o 
 -11   1 -12       39.60        3.80     47.25 o 
  -9   1 -12       48.21       -2.03     47.19 o 
  -7   1 -12      585.19      558.69     56.93 o 
  -5   1 -12      227.08      307.06     43.82 o 
  -3   1 -12       97.97      103.45     24.60 o 
  -1   1 -12      165.88      207.87     26.97 o 
   1   1 -12     1262.64     1266.70     58.85 o 
   3   1 -12      281.91      265.45     30.60 o 
   5   1 -12      208.12      215.80     31.89 o 
   7   1 -12      224.27      165.63     35.41 o 
   9   1 -12      173.38      154.46     54.55 o 
  11   1 -12      763.25      785.71     85.08 o 
  13   1 -12       50.11       84.97     72.55 o 
  15   1 -12       45.54      -73.16     81.99 o 
 -14   2 -12      335.23      274.51     66.37 o 
 -12   2 -12     1055.88     1001.10     75.81 o 
 -10   2 -12     1626.32     1408.77     82.60 o 
  -8   2 -12     2098.71     1936.84    104.24 o 
  -6   2 -12      674.97      673.80     58.86 o 
  -4   2 -12     3291.24     3347.58    145.82 o 
  -2   2 -12     6060.79     6435.47    219.74 o 
   0   2 -12     7428.77     7921.44    274.42 o 
   2   2 -12      775.71      673.22     42.27 o 
   4   2 -12     5877.41     5881.60    228.25 o 
   6   2 -12     5003.76     4582.36    182.04 o 
   8   2 -12     1507.69     1376.79     93.45 o 
  10   2 -12      429.40      346.15     62.59 o 
  12   2 -12      616.59      685.73     83.98 o 
  14   2 -12      797.41      810.34     98.89 o 
 -13   3 -12      252.42      110.76     59.02 o 
 -11   3 -12       28.63      -15.21     48.51 o 
  -9   3 -12       81.80       98.16     41.42 o 
  -7   3 -12     2589.56     2532.54    118.37 o 
  -5   3 -12     1342.71     1274.96     64.52 o 
  -3   3 -12      399.27      373.85     30.84 o 
  -1   3 -12     1230.18     1309.35     48.87 o 
   1   3 -12      912.43      969.11     40.73 o 
   3   3 -12     1841.46     1866.85     82.35 o 
   5   3 -12      122.08      130.54     30.52 o 
   7   3 -12      101.75       83.88     42.68 o 
   9   3 -12      791.01      834.06    126.32 o 
  11   3 -12     1394.94     1396.08    106.61 o 
  13   3 -12       92.67       18.25    110.58 o 
  15   3 -12       28.49      -24.69    130.26 o 
 -14   4 -12      402.17      276.35     65.95 o 
 -12   4 -12      886.89      781.33     83.58 o 
 -10   4 -12      899.39      938.71     66.38 o 
  -8   4 -12      315.14      314.21     44.62 o 
  -6   4 -12     3077.86     2919.12    128.94 o 
  -4   4 -12     1732.67     1858.00     77.17 o 
  -2   4 -12     2621.76     2945.42    115.47 o 
   0   4 -12     1898.85     1833.71     83.45 o 
   2   4 -12     4681.59     4568.78    218.80 o 
   4   4 -12     2727.24     2444.63    113.76 o 
   6   4 -12     3185.36     3010.19    254.92 o 
   8   4 -12      429.02      426.03     89.11 o 
  10   4 -12     1283.15     1130.10    139.21 o 
  12   4 -12      866.84      844.36    139.92 o 
  14   4 -12      365.28      217.93    130.08 o 
 -13   5 -12      282.22      236.20     62.73 o 
 -11   5 -12       37.20      -24.95     49.33 o 
  -9   5 -12       32.87       41.80     43.29 o 
  -7   5 -12     3596.11     3546.18    172.40 o 
  -5   5 -12      843.45      822.71     53.47 o 
  -3   5 -12      125.77      141.32     31.38 o 
  -1   5 -12      695.35      717.03     44.00 o 
   1   5 -12     6389.47     6502.68    255.25 o 
   3   5 -12     3336.20     3298.84    163.34 o 
   5   5 -12      242.83      226.66     36.22 o 
   7   5 -12        5.02      -17.36     71.39 o 
   9   5 -12     1752.96     1329.07    149.05 o 
  11   5 -12     1029.66      956.72    140.64 o 
  13   5 -12       16.41      -73.00    114.87 o 
 -12   6 -12      125.42      104.88     56.11 o 
 -10   6 -12      107.50      118.17     49.33 o 
  -8   6 -12      642.01      609.44     54.42 o 
  -6   6 -12     1516.52     1579.59    104.30 o 
  -4   6 -12      597.71      749.33     56.51 o 
  -2   6 -12      984.35     1004.73     54.97 o 
   0   6 -12     3129.32     3044.76    149.50 o 
   2   6 -12     1688.96     1758.94     80.58 o 
   4   6 -12      762.59      801.86     54.07 o 
   6   6 -12     1206.01     1088.35     85.71 o 
   8   6 -12     1435.19     1238.18    140.64 o 
  10   6 -12      737.00      737.90    124.35 o 
  12   6 -12      364.71      268.39    122.21 o 
  14   6 -12      312.26      355.71    146.00 o 
 -13   7 -12      275.68      307.86     83.86 o 
 -11   7 -12      369.51      287.52     74.38 o 
  -9   7 -12      833.39      838.48     83.94 o 
  -7   7 -12     2397.70     2465.71    146.49 o 
  -5   7 -12     1154.88     1356.58     87.75 o 
  -3   7 -12      817.40      950.11     57.08 o 
  -1   7 -12     1267.07     1314.71     67.56 o 
   1   7 -12     1317.07     1365.02     80.78 o 
   3   7 -12       93.87      159.22     48.82 o 
   5   7 -12      610.29      598.50     68.89 o 
   7   7 -12      339.77      440.76     69.78 o 
   9   7 -12      746.53      851.16    126.50 o 
  11   7 -12      819.74      703.90    136.70 o 
  13   7 -12      371.17      303.64    133.84 o 
 -12   8 -12       53.72       62.71     75.19 o 
 -10   8 -12      688.46      612.64     83.52 o 
  -8   8 -12      418.37      447.40     72.31 o 
  -6   8 -12      947.61     1073.70     77.72 o 
  -4   8 -12      135.62      142.71     42.76 o 
  -2   8 -12      243.58      333.33     52.37 o 
   0   8 -12     1145.43     1232.22     79.46 o 
   2   8 -12     1874.01     1852.35    116.76 o 
   4   8 -12      243.45      282.63     57.04 o 
   6   8 -12       26.61       60.81     57.79 o 
   8   8 -12      391.79      343.83     76.30 o 
  10   8 -12      150.64      213.82    109.86 o 
  12   8 -12       63.71     -154.77    118.63 o 
 -11   9 -12      651.52      563.87     87.37 o 
  -9   9 -12      456.95      514.49     70.03 o 
  -7   9 -12      197.00      195.64     59.47 o 
  -5   9 -12     2163.84     2504.42    127.97 o 
  -3   9 -12      472.82      566.73     67.46 o 
  -1   9 -12     1051.29     1131.55     94.78 o 
   1   9 -12      692.29      768.78     76.94 o 
   3   9 -12      455.15      527.67     93.40 o 
   5   9 -12     1024.57     1102.33     92.37 o 
   7   9 -12      839.07      865.91     90.00 o 
   9   9 -12       84.42       12.53     77.75 o 
  11   9 -12      318.96      345.69    122.92 o 
 -10  10 -12      143.77      180.78     68.55 o 
  -8  10 -12      152.61      182.44     74.24 o 
  -6  10 -12     1020.70     1269.41     89.52 o 
  -4  10 -12       97.49       90.30     55.75 o 
  -2  10 -12      633.16      712.95     65.40 o 
   0  10 -12      811.65      937.14     97.34 o 
   2  10 -12      398.40      519.45     66.87 o 
   4  10 -12     1558.56     1444.02    203.62 o 
   6  10 -12       40.16        3.66     62.29 o 
   8  10 -12      215.90      117.08     77.21 o 
  10  10 -12      134.31       44.37    107.00 o 
  12  10 -12      153.57       32.03    123.82 o 
  -9  11 -12      212.29      218.14     90.03 o 
  -7  11 -12      109.27       47.86     63.83 o 
  -5  11 -12      469.26      451.39     70.18 o 
  -3  11 -12      563.75      581.13     68.02 o 
  -1  11 -12     2016.21     2102.38    140.24 o 
   1  11 -12      474.88      620.85    105.75 o 
   3  11 -12      242.07      231.94     62.83 o 
   5  11 -12     1170.93     1260.79    104.84 o 
   7  11 -12     1141.78     1159.80    108.61 o 
   9  11 -12      241.01      198.54     98.95 o 
  11  11 -12      188.07      302.03    126.14 o 
  -8  12 -12       43.90      -19.44     88.88 o 
  -6  12 -12       84.26        2.19     87.43 o 
  -4  12 -12       13.55      -95.63     79.26 o 
  -2  12 -12      123.91      190.66     73.99 o 
   0  12 -12       24.89      134.15     64.35 o 
   2  12 -12      140.18      154.42     62.90 o 
   4  12 -12       73.11      147.35     65.49 o 
   6  12 -12       59.96      147.48     87.76 o 
   8  12 -12        7.89      -97.94     90.27 o 
  10  12 -12       36.70       24.74     91.74 o 
  -7  13 -12       29.93       -7.14     92.62 o 
  -5  13 -12       96.48      175.28     93.08 o 
  -3  13 -12      509.35      370.56    129.72 o 
  -1  13 -12      941.15      958.87    149.23 o 
   1  13 -12      105.38      134.73    105.03 o 
   3  13 -12      141.70      129.54    110.22 o 
   5  13 -12     1355.03     1430.17    178.03 o 
   7  13 -12      519.57      494.91    144.39 o 
   9  13 -12       81.80       45.27    155.67 o 
  -6  14 -12       97.19       18.80     95.16 o 
  -4  14 -12       54.44       89.82    130.44 o 
  -2  14 -12        0.59      267.50    124.71 o 
   0  14 -12        0.47      115.77    109.50 o 
   2  14 -12       78.85       69.60    112.37 o 
   4  14 -12       20.49      -34.53    115.23 o 
   6  14 -12        1.51     -127.75    127.93 o 
  -5  15 -12       39.53      102.53    141.35 o 
  -3  15 -12      313.28      412.79    141.35 o 
  -1  15 -12      131.52       95.91    114.87 o 
   1  15 -12       60.47      138.67    120.06 o 
   3  15 -12      103.94      302.21    122.57 o 
   5  15 -12      440.74      609.96    146.90 o 
   0  16 -12       41.80      176.24    124.18 o 
   2  16 -12      156.38       23.98    119.17 o 
 -15   1 -11      306.63      169.23     57.29 o 
 -13   1 -11      564.70      493.55     63.65 o 
 -11   1 -11     1064.58      938.66     67.45 o 
  -9   1 -11     1342.01     1209.16     95.45 o 
  -7   1 -11     3236.62     3057.56    160.62 o 
  -5   1 -11     8926.06     8507.62    418.91 o 
  -1   1 -11    10335.91    11412.90    457.88 o 
   1   1 -11     4111.59     4257.60    162.27 o 
   3   1 -11     7000.22     6976.96    269.27 o 
   5   1 -11     2906.46     2967.81    121.07 o 
   7   1 -11     2091.77     1807.63     82.84 o 
   9   1 -11     1894.04     1773.32    112.20 o 
  11   1 -11     3604.33     3293.72    185.45 o 
  13   1 -11     1611.89     1504.75    116.74 o 
  15   1 -11      163.71      176.34     83.84 o 
 -14   2 -11       23.10      -23.58     60.31 o 
 -12   2 -11      311.95      281.58     57.45 o 
 -10   2 -11      428.82      453.81     51.57 o 
  -8   2 -11      965.73      885.34     58.32 o 
  -6   2 -11       55.43       71.74     28.96 o 
  -4   2 -11      702.80      705.23     43.28 o 
  -2   2 -11      707.32      743.57     35.06 o 
   0   2 -11     3078.25     3432.56    122.44 o 
   2   2 -11      716.94      676.46     40.33 o 
   4   2 -11       94.51       99.67     25.99 o 
   6   2 -11     1225.97     1135.38     58.89 o 
   8   2 -11     1089.99     1030.35     67.53 o 
  10   2 -11      135.81       46.67     54.22 o 
  12   2 -11      511.47      508.05     77.15 o 
  14   2 -11      143.92      127.97     77.59 o 
 -13   3 -11      323.92      233.94     60.17 o 
 -11   3 -11      745.25      728.13     63.54 o 
  -9   3 -11     1008.05      938.83     63.45 o 
  -7   3 -11     4169.71     3921.11    177.23 o 
  -5   3 -11     3736.76     3689.95    153.89 o 
  -3   3 -11     2917.48     3002.48    144.53 o 
  -1   3 -11     4097.14     4282.16    135.14 o 
   1   3 -11     5848.98     6001.56    213.85 o 
   3   3 -11     4375.88     4216.07    167.12 o 
   5   3 -11     1940.76     1748.72     78.69 o 
   7   3 -11     1271.40     1225.60     65.02 o 
   9   3 -11     2604.15     2560.87    147.03 o 
  11   3 -11     1764.94     1858.61    124.14 o 
  13   3 -11      388.45      420.81     87.85 o 
  15   3 -11      184.05      164.26    129.90 o 
 -14   4 -11       21.91       18.46     59.41 o 
 -12   4 -11      590.56      537.55     63.47 o 
 -10   4 -11     1142.51     1091.53     70.63 o 
  -8   4 -11      421.90      451.38     45.14 o 
  -6   4 -11      288.50      257.64     35.52 o 
  -4   4 -11     2686.46     2765.70    108.44 o 
  -2   4 -11     3944.07     4176.16    182.82 o 
   0   4 -11     1139.56     1066.41     47.83 o 
   2   4 -11      127.65       91.54     21.38 o 
   4   4 -11     1107.48     1026.75     54.02 o 
   6   4 -11     4491.24     4251.26    169.69 o 
   8   4 -11      468.00      442.98     55.02 o 
  10   4 -11       61.32      142.07     86.60 o 
  12   4 -11       82.04       26.48    103.24 o 
  14   4 -11      449.50      484.54    139.03 o 
 -13   5 -11      193.44      152.23     63.29 o 
 -11   5 -11      305.64      280.74     60.43 o 
  -9   5 -11     2861.59     2705.80    124.05 o 
  -7   5 -11     1442.29     1432.52     76.81 o 
  -5   5 -11      682.26      693.10     47.35 o 
  -3   5 -11     2971.38     3178.25    123.95 o 
  -1   5 -11     3063.23     3007.64    142.85 o 
   1   5 -11     1687.17     1750.43     81.86 o 
   3   5 -11     2761.29     2521.97    158.65 o 
   5   5 -11     2280.74     2274.66    186.69 o 
   7   5 -11      863.16      844.06     76.51 o 
   9   5 -11     1352.29     1277.18    141.71 o 
  11   5 -11      405.22      279.66    105.75 o 
  13   5 -11      150.44       19.15    111.47 o 
  15   5 -11      364.72      325.11    146.18 o 
 -14   6 -11       25.28      -51.56     59.91 o 
 -12   6 -11      964.11      866.76     73.85 o 
 -10   6 -11     1340.95     1326.55     81.66 o 
  -8   6 -11       54.39      -29.23     38.10 o 
  -6   6 -11      293.08      289.39     70.36 o 
  -4   6 -11      392.97      506.78     52.20 o 
  -2   6 -11     2843.28     2883.62    137.21 o 
   0   6 -11     1792.15     1726.32     74.37 o 
   2   6 -11      539.63      598.96     73.99 o 
   4   6 -11     1594.31     1536.75    100.19 o 
   6   6 -11     7708.19     6999.69    368.70 o 
   8   6 -11       50.32       67.61     58.99 o 
  10   6 -11       84.82       10.56     93.58 o 
  12   6 -11      230.63      178.03    118.09 o 
  14   6 -11      396.51      312.23    136.52 o 
 -13   7 -11      150.15       75.67     76.20 o 
 -11   7 -11      140.47       70.37     65.88 o 
  -9   7 -11      234.67      212.73     61.65 o 
  -7   7 -11      305.07      406.29     62.61 o 
  -5   7 -11       30.25       48.83     43.14 o 
  -3   7 -11     2723.67     2903.74    116.12 o 
  -1   7 -11     2290.97     2310.53     94.56 o 
   1   7 -11      793.20      781.17     57.21 o 
   3   7 -11     1195.44     1185.96     76.89 o 
   5   7 -11     3625.48     3389.89    190.89 o 
   7   7 -11      522.91      525.55     69.98 o 
   9   7 -11      122.88      154.95     71.58 o 
  11   7 -11      265.41      352.49    118.09 o 
  13   7 -11      354.02      319.03    132.59 o 
 -12   8 -11      295.40      222.07    133.30 o 
 -10   8 -11      349.11      381.43     96.35 o 
  -8   8 -11      535.13      645.72     75.26 o 
  -6   8 -11      715.05      806.19     66.94 o 
  -4   8 -11      856.64     1039.86     70.72 o 
  -2   8 -11     1001.24     1024.62     60.82 o 
   0   8 -11     4179.44     4231.96    185.46 o 
   2   8 -11      402.09      445.33     55.72 o 
   4   8 -11      856.85      916.82     93.40 o 
   6   8 -11     1193.41     1100.51     90.59 o 
   8   8 -11     1001.95     1065.40     99.63 o 
  10   8 -11      279.13      274.01     84.13 o 
  12   8 -11      312.96      248.17    125.61 o 
 -11   9 -11      159.48      168.37     73.72 o 
  -9   9 -11      267.66      280.88     62.79 o 
  -7   9 -11        3.77       -5.03     53.45 o 
  -5   9 -11      915.15     1069.99     95.90 o 
  -3   9 -11      514.27      691.14     89.48 o 
  -1   9 -11     1380.91     1276.17    107.70 o 
   1   9 -11      273.05      299.45     55.27 o 
   3   9 -11      988.25     1052.71     84.30 o 
   5   9 -11      832.58      894.18     82.78 o 
   7   9 -11      586.29      657.47     81.37 o 
   9   9 -11      100.66      137.35     77.81 o 
  11   9 -11       51.45       56.54    111.47 o 
  13   9 -11       29.47      -82.13    123.82 o 
 -10  10 -11      169.49      156.97     65.61 o 
  -8  10 -11      787.83      895.51    126.64 o 
  -6  10 -11      765.20      805.20     72.25 o 
  -4  10 -11      481.63      535.32     63.59 o 
  -2  10 -11      526.01      563.38     58.86 o 
   0  10 -11     1346.20     1366.49    101.65 o 
   2  10 -11     1007.54     1041.28     84.53 o 
   4  10 -11     1874.50     2031.40    130.68 o 
   6  10 -11       65.13       -0.30     60.39 o 
   8  10 -11      488.17      456.38     84.08 o 
  10  10 -11      777.97      686.29    103.00 o 
  12  10 -11      195.12      252.82    125.07 o 
 -11  11 -11      296.89      256.12     91.74 o 
  -9  11 -11       31.95      -33.11     80.79 o 
  -7  11 -11       64.55      100.03     62.16 o 
  -5  11 -11      342.50      405.76     65.65 o 
  -3  11 -11      161.93      149.37     55.12 o 
  -1  11 -11      416.12      448.80     70.33 o 
   1  11 -11       30.23      111.89     55.48 o 
   3  11 -11       35.10       41.09     69.69 o 
   5  11 -11      195.71      127.37     63.41 o 
   7  11 -11      300.12      542.70     82.49 o 
   9  11 -11        7.69     -100.82    117.73 o 
  11  11 -11       47.93      -14.48     94.17 o 
 -10  12 -11       87.24       23.24     87.49 o 
  -8  12 -11      283.32      298.84     93.18 o 
  -6  12 -11      626.64      781.95    103.51 o 
  -4  12 -11      275.27      257.28     82.02 o 
  -2  12 -11      315.72      416.90    116.30 o 
   0  12 -11      407.89      479.47     69.72 o 
   2  12 -11     1002.63     1001.51     89.11 o 
   4  12 -11     2107.81     1953.26    146.00 o 
   6  12 -11       20.55      -19.52     68.53 o 
   8  12 -11       58.33      -15.59     79.65 o 
  10  12 -11      668.75      630.71    107.16 o 
  -9  13 -11       51.35       25.49     92.71 o 
  -7  13 -11       95.74      155.00     92.13 o 
  -5  13 -11       15.70       -6.87     85.87 o 
  -3  13 -11       65.93      248.53    119.17 o 
  -1  13 -11      200.18      210.96    107.54 o 
   1  13 -11       43.66       96.80     98.05 o 
   3  13 -11       35.62      -40.80    100.20 o 
   5  13 -11      486.17      481.49    128.83 o 
   7  13 -11      238.08      307.75    137.06 o 
   9  13 -11        8.81      -83.56    151.01 o 
  -6  14 -11      694.91      883.39    116.67 o 
  -4  14 -11      178.93      218.11    129.54 o 
  -2  14 -11      209.53      330.66    121.85 o 
   0  14 -11      292.36      395.25    114.87 o 
   2  14 -11      256.78      241.55    112.01 o 
   4  14 -11       70.47       78.55    111.11 o 
   6  14 -11      114.11       65.13    123.64 o 
   8  14 -11       42.01     -113.98    143.32 o 
  -5  15 -11        1.31     -100.38    128.11 o 
  -3  15 -11       76.59      253.18    131.69 o 
  -1  15 -11      228.61      160.32    114.51 o 
   1  15 -11       74.46       77.83    108.79 o 
   3  15 -11      339.58      197.54    114.33 o 
   5  15 -11        5.88      -81.77    118.09 o 
  -2  16 -11        5.41      -15.03    117.73 o 
   0  16 -11      110.42      127.40    113.98 o 
   2  16 -11      136.36       89.82    116.30 o 
 -14   0 -10      253.86       18.16     70.10 o 
 -12   0 -10     1496.61     1520.35    156.74 o 
 -10   0 -10     1653.29     1643.81    152.45 o 
  -8   0 -10     4460.23     3960.91    293.26 o 
  -6   0 -10     1641.18     1547.18    150.12 o 
  -4   0 -10     3375.06     3355.42    257.48 o 
  -2   0 -10    11911.79    13407.60    689.23 o 
   0   0 -10    17838.61    19295.44    970.19 o 
   2   0 -10     2573.28     2868.60    162.19 o 
   4   0 -10     7591.42     6901.92    374.79 o 
   6   0 -10     3378.57     3056.54    202.90 o 
   8   0 -10     7290.87     6496.70    356.07 o 
  10   0 -10     1316.58     1326.92    134.73 o 
  12   0 -10      406.60      525.51    105.39 o 
  14   0 -10      525.36      324.40    112.72 o 
 -15   1 -10        0.66       10.24     52.55 o 
 -13   1 -10       85.19       98.32     54.61 o 
 -11   1 -10       21.72       13.65     44.14 o 
  -9   1 -10      392.98      451.38     62.09 o 
  -7   1 -10     1577.62     1509.43     97.55 o 
  -5   1 -10      348.59      377.95     40.15 o 
  -3   1 -10       26.10       -5.34     42.67 o 
  -1   1 -10       18.98       -6.32     16.86 o 
   1   1 -10       63.52       23.15     19.60 o 
   3   1 -10      675.55      670.71     38.91 o 
   5   1 -10     1044.38     1065.32     52.95 o 
   7   1 -10        5.11       -4.11     28.66 o 
   9   1 -10      160.38      217.29     63.36 o 
  11   1 -10      150.02      161.10     58.82 o 
  13   1 -10      206.87      186.95     72.12 o 
  15   1 -10       42.48      140.36     82.04 o 
 -14   2 -10      168.85       29.60     59.38 o 
 -12   2 -10     1279.93     1244.24     95.57 o 
 -10   2 -10     1940.30     1807.24     92.42 o 
  -8   2 -10     2195.13     2039.09     86.66 o 
  -6   2 -10     2479.60     2323.85    108.40 o 
  -4   2 -10     3711.19     3589.13    158.49 o 
  -2   2 -10     9096.82     9410.24    320.52 o 
   0   2 -10     9131.98     9721.00    328.10 o 
   2   2 -10     6168.18     6378.98    245.99 o 
   4   2 -10     6482.03     6238.58    240.70 o 
   6   2 -10     6324.43     5993.32    242.58 o 
   8   2 -10     2371.32     2333.22    102.19 o 
  10   2 -10     1227.08     1124.74     87.68 o 
  12   2 -10      738.47      587.22     77.43 o 
  14   2 -10      616.95      730.88     93.04 o 
 -15   3 -10      187.54      163.22     65.57 o 
 -13   3 -10      135.80       71.65     55.13 o 
 -11   3 -10      215.49      211.66     50.77 o 
  -9   3 -10      101.47       58.01     38.31 o 
  -7   3 -10     2224.81     2080.19     98.93 o 
  -5   3 -10     1407.66     1387.78     65.74 o 
  -3   3 -10      954.20     1120.37     54.97 o 
  -1   3 -10      107.43      109.95     18.86 o 
   1   3 -10     1568.61     1607.58     72.42 o 
   3   3 -10     1371.19     1325.64     61.04 o 
   5   3 -10     2137.68     2041.95     87.62 o 
   7   3 -10     2702.69     2346.12    114.18 o 
   9   3 -10     1218.80     1133.74     84.13 o 
  11   3 -10     1286.16     1241.66     97.21 o 
  13   3 -10      435.18      312.50     82.13 o 
  15   3 -10      119.36      231.17    130.26 o 
 -14   4 -10       90.33      -11.82     58.63 o 
 -12   4 -10     1230.14     1157.52     80.47 o 
 -10   4 -10     1936.03     1693.28     90.51 o 
  -8   4 -10      719.36      659.09     51.49 o 
  -6   4 -10      544.48      664.32     67.34 o 
  -4   4 -10     1777.07     1693.76     72.89 o 
  -2   4 -10     5001.22     5156.40    255.73 o 
   0   4 -10     2522.02     2471.67    103.98 o 
   2   4 -10     1066.02     1000.45     39.90 o 
   4   4 -10     5312.91     4922.99    192.61 o 
   6   4 -10     7157.09     6910.34    279.57 o 
   8   4 -10      777.39      759.48     51.82 o 
  10   4 -10     1047.63     1020.02     83.84 o 
  12   4 -10      689.82      489.55    113.08 o 
  14   4 -10      390.49      391.85    131.51 o 
 -13   5 -10      258.79      154.27     57.10 o 
 -11   5 -10      226.87      218.61     49.96 o 
  -9   5 -10     1570.04     1385.84     83.74 o 
  -7   5 -10     3573.46     3608.40    155.48 o 
  -5   5 -10     2392.11     2410.00     97.81 o 
  -3   5 -10      168.03      147.16     25.02 o 
  -1   5 -10      589.57      651.12     41.30 o 
   1   5 -10     2821.53     2932.06    127.86 o 
   3   5 -10     1883.53     1877.03     84.78 o 
   5   5 -10      669.31      690.93     46.77 o 
   7   5 -10      157.00       99.72     45.03 o 
   9   5 -10     2274.40     2158.37    148.60 o 
  11   5 -10     1436.16     1435.18    163.54 o 
  13   5 -10      146.42      200.94    117.38 o 
  15   5 -10       83.55      171.77    134.91 o 
 -14   6 -10      290.27      160.84     63.40 o 
 -12   6 -10      185.04       64.35     53.21 o 
 -10   6 -10      270.42      225.87     48.50 o 
  -8   6 -10      484.29      441.99     46.93 o 
  -6   6 -10     2680.25     2561.21    116.05 o 
  -4   6 -10     3582.61     3686.90    162.14 o 
  -2   6 -10      437.98      498.64     47.57 o 
   0   6 -10     1899.39     1744.04     79.36 o 
   2   6 -10     2559.60     2258.78    131.41 o 
   4   6 -10     1128.78     1056.70     58.58 o 
   6   6 -10      160.23      189.99     44.78 o 
   8   6 -10      415.05      553.96     97.25 o 
  10   6 -10     1107.88     1155.39    105.81 o 
  12   6 -10      365.08      305.97    115.94 o 
  14   6 -10      180.59      163.54    132.76 o 
 -13   7 -10      156.10      130.48     73.57 o 
 -11   7 -10       80.46       60.15     63.08 o 
  -9   7 -10      300.45      341.65     74.79 o 
  -7   7 -10     1271.01     1325.42     95.32 o 
  -5   7 -10     3767.14     4079.05    159.69 o 
  -3   7 -10     1109.30     1115.14     58.50 o 
  -1   7 -10     1608.93     1545.13     91.95 o 
   1   7 -10     2921.91     2801.25    136.39 o 
   3   7 -10     4316.56     4262.35    191.12 o 
   5   7 -10      396.24      498.14     60.02 o 
   7   7 -10      407.42      390.68     64.67 o 
   9   7 -10     1178.09     1236.45    106.30 o 
  11   7 -10     1497.80     1556.31    174.81 o 
  13   7 -10       96.29      -62.27    116.48 o 
 -12   8 -10       67.01       33.82     70.49 o 
 -10   8 -10      416.17      329.16    155.85 o 
  -8   8 -10      532.56      496.79     67.25 o 
  -6   8 -10      873.59     1067.73     73.10 o 
  -4   8 -10     1489.23     1629.62     76.73 o 
  -2   8 -10       17.91       17.14     33.36 o 
   0   8 -10     4585.87     4286.09    202.41 o 
   2   8 -10     1893.56     1711.68     91.55 o 
   4   8 -10     2106.45     2156.80    132.49 o 
   6   8 -10       25.11      -53.72     51.58 o 
   8   8 -10      803.62     1055.36     96.60 o 
  10   8 -10      507.02      593.95     92.43 o 
  12   8 -10      165.78       19.68    115.05 o 
  14   8 -10      124.66      -79.62    130.62 o 
 -11   9 -10      538.36      560.48     82.22 o 
  -9   9 -10      417.13      394.07     61.59 o 
  -7   9 -10      208.54      266.07     55.69 o 
  -5   9 -10      996.03     1151.98     78.30 o 
  -3   9 -10     1030.49     1100.85     65.67 o 
  -1   9 -10     1944.35     1841.04    102.47 o 
   1   9 -10      715.81      911.50     71.29 o 
   3   9 -10     1060.87     1109.36    115.23 o 
   5   9 -10     2746.15     2553.27    251.12 o 
   7   9 -10     1041.68     1203.90    100.83 o 
   9   9 -10      378.72      332.56     81.16 o 
  11   9 -10      622.18      615.72    105.02 o 
  13   9 -10      312.46      136.34    126.68 o 
 -12  10 -10       38.64       97.76    160.05 o 
 -10  10 -10       85.53       40.97     61.23 o 
  -8  10 -10      395.25      447.84     64.15 o 
  -6  10 -10      341.11      363.74     58.90 o 
  -4  10 -10      173.92      205.83     51.67 o 
  -2  10 -10       16.70        9.11     44.07 o 
   0  10 -10      559.76      574.09     66.51 o 
   2  10 -10      613.01      788.74     71.99 o 
   4  10 -10      945.43     1088.04     89.86 o 
   6  10 -10       18.66       17.07     58.75 o 
   8  10 -10      102.91       69.14     72.59 o 
  10  10 -10      356.13      304.49     91.20 o 
  12  10 -10      145.82      -47.83    204.25 o 
 -11  11 -10      996.72     1006.48    112.69 o 
  -9  11 -10      470.48      480.30     90.25 o 
  -7  11 -10      221.81      109.90     76.49 o 
  -5  11 -10      824.52     1045.00     82.06 o 
  -3  11 -10      632.18      680.36     65.75 o 
  -1  11 -10      789.04      872.74     82.23 o 
   1  11 -10      506.12      450.34     62.52 o 
   3  11 -10      485.75      483.98     66.30 o 
   5  11 -10      585.88      587.67     95.46 o 
   7  11 -10     1268.51     1330.40    111.14 o 
   9  11 -10       40.18       28.44     80.49 o 
  11  11 -10       58.98     -142.38     91.12 o 
 -10  12 -10       14.89       -3.49     86.66 o 
  -8  12 -10       79.40      -12.29     82.30 o 
  -6  12 -10      273.70      280.92     86.45 o 
  -4  12 -10        6.02       20.00     73.90 o 
  -2  12 -10      191.16      149.76    100.74 o 
   0  12 -10       62.81      166.76     90.90 o 
   2  12 -10      119.79      114.67     56.98 o 
   4  12 -10      329.38      318.74     65.26 o 
   6  12 -10       93.10       93.13     67.00 o 
   8  12 -10        5.16      -77.29     90.00 o 
  10  12 -10      171.78      151.19     92.59 o 
  -9  13 -10      163.14       68.95     92.86 o 
  -7  13 -10      130.58       12.55    126.77 o 
  -5  13 -10      260.82      221.15     86.95 o 
  -3  13 -10     1094.40     1075.71    154.06 o 
  -1  13 -10      515.54      609.07    120.78 o 
   1  13 -10      273.15      236.90     98.41 o 
   3  13 -10       24.77       31.13     96.26 o 
   5  13 -10      287.59      369.84    121.49 o 
   7  13 -10      675.87      673.48    146.54 o 
   9  13 -10      166.28       53.86    153.70 o 
  -8  14 -10      136.57      121.09     95.79 o 
  -6  14 -10       28.86      -44.20     88.74 o 
  -4  14 -10      130.58      157.63    122.21 o 
  -2  14 -10      295.40      305.25    116.48 o 
   0  14 -10       59.78       17.00     95.55 o 
   2  14 -10      244.26      223.84    105.03 o 
   4  14 -10      148.65      136.52    109.15 o 
   6  14 -10      434.42      341.75    132.41 o 
   8  14 -10        2.41       67.99    146.36 o 
  -5  15 -10       56.26      180.90    134.73 o 
  -3  15 -10      231.08      235.47    124.00 o 
  -1  15 -10      362.80      509.05    123.64 o 
   1  15 -10      244.24      381.65    116.66 o 
   3  15 -10      419.53      395.79    118.63 o 
   5  15 -10      317.80      234.57    121.85 o 
   7  15 -10      214.18      123.28    135.27 o 
  -4  16 -10      141.23      -20.40    123.82 o 
  -2  16 -10       43.01      154.24    117.56 o 
   0  16 -10      101.09       47.06    108.97 o 
   2  16 -10      106.67       92.86    110.58 o 
   4  16 -10      111.66      129.36    122.74 o 
 -15   1  -9      493.65      458.94     59.12 o 
 -13   1  -9     1466.04     1550.08     92.95 o 
 -11   1  -9     1213.45     1100.90     69.65 o 
  -9   1  -9     2487.09     2225.71    134.24 o 
  -7   1  -9     5450.63     5048.07    296.82 o 
  -5   1  -9    12064.93    12313.47    569.41 o 
  -3   1  -9     8038.08     8301.24    395.76 o 
  -1   1  -9    10589.35    11302.86    402.27 o 
   1   1  -9     6128.63     5969.46    238.21 o 
   3   1  -9     7402.79     7364.91    282.13 o 
   5   1  -9     6546.74     6326.67    222.42 o 
   7   1  -9      990.66      964.13     57.12 o 
   9   1  -9     1009.89     1065.22     61.04 o 
  11   1  -9     3487.66     3333.62    185.97 o 
  13   1  -9     1622.18     1528.04    115.32 o 
  15   1  -9      278.50      218.36     82.96 o 
 -14   2  -9       18.48      -11.34     57.25 o 
 -12   2  -9      170.25      161.11     50.89 o 
 -10   2  -9      313.27      352.85     45.71 o 
  -8   2  -9     3483.03     3283.81    139.80 o 
  -6   2  -9       59.56       47.06     24.92 o 
  -4   2  -9      407.36      411.94     31.47 o 
  -2   2  -9     2006.98     2190.30     73.12 o 
   0   2  -9     1880.88     1988.47     75.38 o 
   2   2  -9     4349.30     4862.64    189.37 o 
   4   2  -9       96.60       51.14     18.21 o 
   6   2  -9      637.95      614.55     40.27 o 
   8   2  -9     2009.46     1893.68     86.68 o 
  10   2  -9      138.94      179.22     52.80 o 
  12   2  -9       83.34       18.56     59.91 o 
  14   2  -9      310.88      262.11     78.03 o 
  16   2  -9      242.53      316.90    125.70 o 
 -15   3  -9      474.39      366.46     70.09 o 
 -13   3  -9      308.12      254.14     58.46 o 
 -11   3  -9      538.50      503.52     55.64 o 
  -9   3  -9     1204.08     1111.64     67.11 o 
  -7   3  -9     4954.71     4572.12    201.75 o 
  -5   3  -9     6294.63     6215.31    246.06 o 
  -3   3  -9     2020.33     2108.55     82.37 o 
  -1   3  -9      556.39      526.65     27.85 o 
   1   3  -9    12777.47    13061.96    467.05 o 
   3   3  -9     5821.42     5531.86    213.94 o 
   5   3  -9     1557.07     1460.85     65.20 o 
   7   3  -9     5960.19     5466.28    217.25 o 
   9   3  -9     4800.46     4449.95    320.65 o 
  11   3  -9     1764.40     1669.68    112.90 o 
  13   3  -9      429.14      441.75     78.58 o 
  15   3  -9      594.37      524.83     90.82 o 
 -14   4  -9       30.13       -0.33     58.06 o 
 -12   4  -9      728.70      712.50     66.55 o 
 -10   4  -9     2490.86     2415.08    116.07 o 
  -8   4  -9      112.73       93.40     34.19 o 
  -6   4  -9     2293.88     2066.80     93.72 o 
  -4   4  -9      484.25      543.56     33.86 o 
  -2   4  -9     3166.52     3395.33    130.53 o 
   0   4  -9      856.44      847.81     39.77 o 
   2   4  -9     2910.02     3065.78    125.89 o 
   4   4  -9      584.30      598.82     32.64 o 
   6   4  -9     6082.03     6065.67    253.61 o 
   8   4  -9     1881.28     1787.35     83.58 o 
  10   4  -9      264.39      265.74     55.91 o 
  12   4  -9      108.53      128.38     63.61 o 
  14   4  -9      532.82      636.27    138.31 o 
 -13   5  -9      185.00      127.19     55.69 o 
 -11   5  -9      998.61      921.38     68.72 o 
  -9   5  -9       35.16       52.74     37.58 o 
  -7   5  -9     1506.11     1590.68     77.82 o 
  -5   5  -9     2053.98     2053.37     77.38 o 
  -3   5  -9     1534.13     1562.42     61.87 o 
  -1   5  -9     4073.17     3931.28    148.18 o 
   1   5  -9     8974.86     8828.95    342.08 o 
   3   5  -9     1425.89     1364.47     64.28 o 
   5   5  -9     1753.33     1700.65     80.00 o 
   7   5  -9     1203.77     1316.03     70.09 o 
   9   5  -9     1344.43     1425.76    106.33 o 
  11   5  -9      823.28      954.76    132.76 o 
  13   5  -9      561.28      619.98    130.44 o 
  15   5  -9      376.97      339.78    140.28 o 
 -14   6  -9       37.75       81.75     58.48 o 
 -12   6  -9      996.37      865.77     71.50 o 
 -10   6  -9     1313.52     1213.53     74.98 o 
  -8   6  -9      236.57      299.50     40.35 o 
  -6   6  -9      182.60      173.98     32.83 o 
  -4   6  -9     2388.58     2506.60    100.33 o 
  -2   6  -9     6584.66     6762.32    246.67 o 
   0   6  -9     4302.71     4020.51    153.20 o 
   2   6  -9      877.34      971.37     60.79 o 
   4   6  -9     3015.62     2802.20    153.82 o 
   6   6  -9     2066.48     2087.45     99.76 o 
   8   6  -9     1020.49     1094.95     86.57 o 
  10   6  -9       24.00      -44.99     82.84 o 
  12   6  -9      110.06       44.02    104.14 o 
  14   6  -9      377.31      248.89    131.69 o 
 -13   7  -9      165.07      124.74     56.78 o 
 -11   7  -9     1272.05     1131.05     76.32 o 
  -9   7  -9     1042.71     1008.01     66.63 o 
  -7   7  -9      644.79      689.68     66.64 o 
  -5   7  -9     2367.29     2438.01    124.93 o 
  -3   7  -9     1563.26     1545.68     75.98 o 
  -1   7  -9     3210.58     3070.75    118.81 o 
   1   7  -9      616.19      709.44     53.56 o 
   3   7  -9      754.30      808.98     58.93 o 
   5   7  -9     1921.04     1812.03     99.41 o 
   7   7  -9      951.23     1028.84     84.06 o 
   9   7  -9      609.74      648.69    155.40 o 
  11   7  -9      107.06      204.87    107.71 o 
  13   7  -9      244.78      184.83    125.61 o 
 -12   8  -9      474.61      385.00     76.10 o 
 -10   8  -9     1188.82     1058.69    104.94 o 
  -8   8  -9      853.11      930.82     81.33 o 
  -6   8  -9      338.64      376.02     50.76 o 
  -4   8  -9      756.08      896.55     55.05 o 
  -2   8  -9     1286.48     1330.36     68.39 o 
   0   8  -9     2466.74     2378.09    116.98 o 
   2   8  -9      969.05      993.97     65.20 o 
   4   8  -9     3238.91     2959.31    177.21 o 
   6   8  -9     1285.98     1267.53     94.02 o 
   8   8  -9     1236.90     1291.22    103.99 o 
  10   8  -9      702.99      756.83     96.88 o 
  12   8  -9      154.33      169.09    117.38 o 
  14   8  -9       48.30       52.60    129.36 o 
 -13   9  -9      139.51       60.62     74.97 o 
 -11   9  -9      232.77      151.65     91.88 o 
  -9   9  -9      130.09       40.23     60.50 o 
  -7   9  -9      130.09      187.23     51.02 o 
  -5   9  -9       11.95       46.83     39.32 o 
  -3   9  -9      822.87      905.40     57.80 o 
  -1   9  -9     2872.55     2712.64    112.13 o 
   1   9  -9      147.92      145.99     45.62 o 
   3   9  -9      459.72      450.92     57.17 o 
   5   9  -9     4152.61     3812.44    211.98 o 
   7   9  -9      579.47      610.54     75.62 o 
   9   9  -9      140.29      180.61     74.97 o 
  11   9  -9       22.02      -81.63     84.78 o 
  13   9  -9       64.97       11.63    119.70 o 
 -12  10  -9       85.75      141.65     88.57 o 
 -10  10  -9        7.57      -12.49     75.20 o 
  -8  10  -9      837.01      868.01     74.25 o 
  -6  10  -9      600.62      779.80     67.87 o 
  -4  10  -9     2664.57     2740.65    127.41 o 
  -2  10  -9      174.95      220.85     45.70 o 
   0  10  -9     1998.72     1954.91    122.60 o 
   2  10  -9     2050.82     2010.27    124.29 o 
   4  10  -9     1409.22     1270.34     94.99 o 
   6  10  -9      310.06      325.03     64.75 o 
   8  10  -9      754.67      697.95     88.54 o 
  10  10  -9      529.34      491.28     95.39 o 
  12  10  -9      257.62      213.39    188.50 o 
 -11  11  -9       16.79      -14.99     80.81 o 
  -9  11  -9       98.15       81.11     75.58 o 
  -7  11  -9       71.00       30.59     72.10 o 
  -5  11  -9      259.31      211.32     73.38 o 
  -3  11  -9      103.54      135.84     49.57 o 
  -1  11  -9      460.82      410.06     64.58 o 
   1  11  -9       80.10      125.50     50.22 o 
   3  11  -9       21.53       30.27     86.78 o 
   5  11  -9      474.28      449.55     68.47 o 
   7  11  -9      295.46      382.93     74.37 o 
   9  11  -9       47.29      -56.46     77.24 o 
  11  11  -9       90.31      -82.23     96.89 o 
 -10  12  -9       88.47      -42.23     82.43 o 
  -8  12  -9      596.75      637.11     97.46 o 
  -6  12  -9     1258.99     1359.63    122.01 o 
  -4  12  -9      472.14      522.63     82.59 o 
  -2  12  -9      156.23      133.84     97.34 o 
   0  12  -9      476.54      419.05     97.69 o 
   2  12  -9     1413.49     1155.87    136.70 o 
   4  12  -9      668.13      664.18     75.16 o 
   6  12  -9      371.96      421.19     72.71 o 
   8  12  -9       88.14       29.76    130.97 o 
  10  12  -9      800.58      724.18    106.50 o 
  -9  13  -9       58.74      -14.64     87.22 o 
  -7  13  -9      329.41      290.09     91.61 o 
  -5  13  -9        7.77       15.52     79.20 o 
  -3  13  -9      264.61      343.54    112.37 o 
  -1  13  -9      117.09      218.65     99.13 o 
   1  13  -9       32.61       -8.59     82.49 o 
   3  13  -9      120.72      206.12     98.59 o 
   5  13  -9       85.44       44.20    104.85 o 
   7  13  -9      263.14      193.42    127.22 o 
   9  13  -9      116.45        4.65    147.79 o 
  -8  14  -9      117.76       17.42     91.97 o 
  -6  14  -9      562.92      844.73    164.61 o 
  -4  14  -9      129.35       81.41    113.98 o 
  -2  14  -9        2.36      -64.23     99.30 o 
   0  14  -9      274.02      307.04    100.74 o 
   2  14  -9      771.54      794.79    126.50 o 
   4  14  -9      421.91      435.15    115.05 o 
   6  14  -9      423.99      416.54    130.08 o 
   8  14  -9       46.06      -89.64    139.03 o 
  -7  15  -9       21.46      -64.23    126.68 o 
  -5  15  -9        6.38     -142.07    119.34 o 
  -3  15  -9       14.02       22.72    113.80 o 
  -1  15  -9      127.57      210.60    105.92 o 
   1  15  -9       15.89      108.97    100.20 o 
   3  15  -9      128.54      114.51    104.31 o 
   5  15  -9       93.45      124.71    113.80 o 
   7  15  -9       74.86       20.04    128.47 o 
  -4  16  -9      216.96      361.61    138.31 o 
  -2  16  -9        6.02      -13.96    110.04 o 
   0  16  -9      297.36      323.68    113.08 o 
   2  16  -9      103.30       73.54    106.64 o 
   4  16  -9       63.02       32.21    113.44 o 
 -14   0  -8      417.87      474.95    156.56 o 
 -12   0  -8     1571.72     1464.70    164.08 o 
 -10   0  -8     2433.66     2313.89    191.27 o 
  -8   0  -8     6162.10     5648.91    388.99 o 
  -4   0  -8     4042.36     4130.54    278.95 o 
  -2   0  -8     8235.64     8894.20    498.93 o 
   0   0  -8    25374.01    27562.33   1399.45 o 
   2   0  -8     2762.59     2583.18    149.85 o 
   4   0  -8    11827.98    12664.45    698.98 o 
   6   0  -8     3788.68     3365.04    160.56 o 
   8   0  -8    16228.02    14638.52    785.66 o 
  10   0  -8     2323.05     2099.76    148.24 o 
  12   0  -8      309.11      383.26     96.62 o 
  14   0  -8      811.98      808.21    129.19 o 
  16   0  -8     1276.09     1017.92    157.46 o 
 -15   1  -8       18.78      -20.63     53.56 o 
 -13   1  -8       49.85       66.44     51.61 o 
 -11   1  -8      135.33      131.15     43.02 o 
  -9   1  -8      177.51      201.29     44.73 o 
  -7   1  -8     4678.76     4393.39    220.59 o 
  -5   1  -8      365.09      345.01     35.45 o 
  -3   1  -8      966.72     1019.35     62.02 o 
  -1   1  -8     1312.16     1395.28     58.95 o 
   1   1  -8       57.33       52.24     15.84 o 
   3   1  -8     7028.52     7429.17    283.20 o 
   5   1  -8      953.72      899.55     40.77 o 
   7   1  -8      501.66      450.19     27.55 o 
   9   1  -8      116.32      113.56     33.59 o 
  11   1  -8      327.91      459.79     64.02 o 
  13   1  -8      125.64      112.20     72.91 o 
  15   1  -8       62.74       97.17    100.74 o 
 -14   2  -8      391.60      303.17     62.29 o 
 -12   2  -8     1533.99     1460.29     90.04 o 
 -10   2  -8     1963.64     1892.16     95.97 o 
  -8   2  -8     2653.53     2494.48    122.41 o 
  -6   2  -8      605.53      634.89     38.28 o 
  -4   2  -8     3262.62     3206.80    130.81 o 
  -2   2  -8    14500.04    15446.86    588.60 o 
   0   2  -8    17751.87    18822.06    628.64 o 
   2   2  -8     3225.09     3368.17    139.74 o 
   4   2  -8    12053.78    11936.70    415.09 o 
   6   2  -8     7328.08     7045.77    244.65 o 
   8   2  -8     3324.37     3173.86    130.63 o 
  10   2  -8     1783.68     1645.19    100.51 o 
  12   2  -8      341.38      262.97     65.70 o 
  14   2  -8      647.76      610.36     86.60 o 
  16   2  -8      754.38      887.74    106.42 o 
 -15   3  -8      135.52      149.48     63.42 o 
 -13   3  -8      673.24      698.49     67.58 o 
 -11   3  -8      278.92      357.54     49.40 o 
  -9   3  -8      341.23      352.41     43.01 o 
  -7   3  -8     2253.97     2145.89    100.06 o 
  -5   3  -8     1756.89     1680.10     73.49 o 
  -3   3  -8      405.21      453.88     24.96 o 
  -1   3  -8     5233.20     6035.92    226.99 o 
   1   3  -8     2076.44     1924.29     74.87 o 
   3   3  -8     2175.18     2245.57     98.21 o 
   5   3  -8     2589.94     2685.35    107.21 o 
   7   3  -8      925.08      916.56     45.45 o 
   9   3  -8     1822.46     1653.83     83.08 o 
  11   3  -8     1628.98     1665.92    141.71 o 
  13   3  -8      285.81      342.74     73.31 o 
  15   3  -8       42.99      151.17    112.81 o 
 -14   4  -8      354.46      362.62     64.73 o 
 -12   4  -8      624.75      595.49     61.75 o 
 -10   4  -8     1496.15     1552.08     81.26 o 
  -8   4  -8     1081.26     1038.75     60.26 o 
  -6   4  -8     8098.16     7521.90    297.27 o 
  -4   4  -8     2804.45     2632.58    106.71 o 
  -2   4  -8    11121.27    11584.57    390.12 o 
   0   4  -8     7675.18     7575.46    246.02 o 
   2   4  -8     2744.75     2679.44    100.93 o 
   4   4  -8     3400.74     3380.07    127.19 o 
   6   4  -8     5760.43     5788.78    201.14 o 
   8   4  -8      364.95      425.80     35.56 o 
  10   4  -8      940.85     1042.18    133.57 o 
  12   4  -8     1302.97     1412.17    106.57 o 
  14   4  -8      529.47      644.14    135.98 o 
 -15   5  -8      450.40      351.22     68.04 o 
 -13   5  -8      352.96      234.52     57.40 o 
 -11   5  -8      334.81      295.41     49.74 o 
  -9   5  -8       81.05       84.00     36.63 o 
  -7   5  -8     7220.31     6732.47    284.36 o 
  -5   5  -8     4600.71     4715.14    163.04 o 
  -3   5  -8       95.44       56.09     17.67 o 
  -1   5  -8        1.91       20.02     20.51 o 
   1   5  -8     9341.31     9116.11    402.56 o 
   3   5  -8     2116.69     1942.18     86.49 o 
   5   5  -8     2668.25     2526.81    100.01 o 
   7   5  -8      570.89      579.76     40.82 o 
   9   5  -8     2111.19     2119.72    170.88 o 
  11   5  -8     3114.63     2914.19    245.49 o 
  13   5  -8      289.12      427.28    120.78 o 
  15   5  -8       22.10     -144.04    120.95 o 
 -14   6  -8      235.94      176.85     60.39 o 
 -12   6  -8      429.03      378.16     56.75 o 
 -10   6  -8      703.25      742.11     59.83 o 
  -8   6  -8      471.97      432.39     49.33 o 
  -6   6  -8     2248.44     2213.76     90.70 o 
  -4   6  -8      551.55      556.44     31.53 o 
  -2   6  -8      515.22      613.36     37.48 o 
   0   6  -8     4294.32     4248.45    200.87 o 
   2   6  -8     4385.44     4028.94    218.62 o 
   4   6  -8     1478.81     1419.36     89.43 o 
   6   6  -8     6482.05     5901.74    312.42 o 
   8   6  -8     1518.97     1526.37    110.13 o 
  10   6  -8       75.10       79.75     66.77 o 
  12   6  -8      664.05      777.44    132.59 o 
  14   6  -8      254.03      389.17    132.41 o 
 -13   7  -8      316.04      288.76     59.11 o 
 -11   7  -8      612.32      578.94     60.00 o 
  -9   7  -8      624.28      609.85     53.85 o 
  -7   7  -8     2039.42     2036.49     99.06 o 
  -5   7  -8     1829.44     1998.34     96.25 o 
  -3   7  -8     1026.77     1078.71     53.05 o 
  -1   7  -8     1054.18     1149.21     57.50 o 
   1   7  -8     1907.94     1697.35     95.12 o 
   3   7  -8     2827.45     2721.62    129.98 o 
   5   7  -8     2328.43     2272.27    112.84 o 
   7   7  -8      439.23      523.36     63.43 o 
   9   7  -8      967.86     1102.51    149.49 o 
  11   7  -8      906.08      881.04    135.09 o 
  13   7  -8      377.49      355.71    126.86 o 
 -12   8  -8      161.35      162.75    140.10 o 
 -10   8  -8       62.04       63.99     57.32 o 
  -8   8  -8      365.54      368.87     58.68 o 
  -6   8  -8     2309.86     2314.32    114.87 o 
  -4   8  -8     1676.03     1693.61     76.26 o 
  -2   8  -8      254.83      265.64     39.44 o 
   0   8  -8      683.60      756.40     56.74 o 
   2   8  -8     3165.54     3010.67    147.25 o 
   4   8  -8      909.42      932.06     66.54 o 
   6   8  -8      178.71      195.83     52.86 o 
   8   8  -8      888.76     1055.88     94.00 o 
  10   8  -8      626.03      606.84     89.33 o 
  12   8  -8      579.37      526.76    125.25 o 
  14   8  -8      184.78      185.01    129.54 o 
 -13   9  -8      263.64      143.50    115.41 o 
 -11   9  -8      377.77      315.42     71.22 o 
  -9   9  -8      677.34      631.56     74.93 o 
  -7   9  -8      695.91      837.90     65.32 o 
  -5   9  -8     2109.20     2155.05     97.63 o 
  -3   9  -8     1597.10     1539.23     76.75 o 
  -1   9  -8     3228.94     3094.90    131.76 o 
   1   9  -8     1446.66     1207.40    136.52 o 
   3   9  -8      847.59      923.01     74.82 o 
   5   9  -8     1698.82     1587.00    106.50 o 
   7   9  -8      703.62      785.92     81.54 o 
   9   9  -8      486.35      442.13     80.78 o 
  11   9  -8      634.88      568.20     97.28 o 
  13   9  -8      475.17      217.40    126.68 o 
 -12  10  -8      167.89       51.47     82.11 o 
 -10  10  -8        2.88     -121.22     70.76 o 
  -8  10  -8      127.73      185.63     54.09 o 
  -6  10  -8      752.73      892.47     71.82 o 
  -4  10  -8     1543.42     1668.90    105.51 o 
  -2  10  -8      180.54      149.41     42.18 o 
   0  10  -8     1587.14     1465.46    103.66 o 
   2  10  -8      725.76      716.09     65.71 o 
   4  10  -8      871.62      767.53     72.23 o 
   6  10  -8       49.40       -1.45     54.21 o 
   8  10  -8       80.37       49.59     66.78 o 
  10  10  -8      167.53      234.70    105.75 o 
  12  10  -8      240.32      164.63     96.25 o 
 -11  11  -8      355.58      397.09     88.12 o 
  -9  11  -8      424.68      431.82     82.86 o 
  -7  11  -8      265.00      346.97     77.21 o 
  -5  11  -8      501.56      525.13     80.80 o 
  -3  11  -8     1534.17     1536.00    114.83 o 
  -1  11  -8     2854.57     2761.74    249.78 o 
   1  11  -8      643.82      710.07     66.75 o 
   3  11  -8      288.25      322.70     57.16 o 
   5  11  -8     1549.65     1447.55    105.93 o 
   7  11  -8     1095.19     1111.88     99.33 o 
   9  11  -8      496.29      546.05     92.69 o 
  11  11  -8       78.43      -37.58     87.28 o 
 -10  12  -8       74.18      -43.33     79.48 o 
  -8  12  -8      312.06      307.92     84.97 o 
  -6  12  -8       32.19      -14.00     72.94 o 
  -4  12  -8      141.19      204.61     70.69 o 
  -2  12  -8       43.27       77.48     87.50 o 
   0  12  -8       15.22      -50.64     74.97 o 
   2  12  -8       51.89      115.41     79.09 o 
   4  12  -8      405.06      524.08    107.18 o 
   6  12  -8      133.95       51.35    103.96 o 
   8  12  -8       55.79      -64.31     70.95 o 
  10  12  -8       72.81       53.16     85.06 o 
  -9  13  -8      424.98      382.20     94.07 o 
  -7  13  -8       26.21       -1.03     80.97 o 
  -5  13  -8      312.10      346.72     84.18 o 
  -3  13  -8      179.23      135.98    102.53 o 
  -1  13  -8      921.65      982.31    127.58 o 
   1  13  -8      568.54      537.68    103.78 o 
   3  13  -8      208.30      286.10     97.87 o 
   5  13  -8      734.71      869.23    137.60 o 
   7  13  -8     1136.94     1185.57    170.16 o 
   9  13  -8      234.98      202.72    156.02 o 
  -8  14  -8       62.75      -54.41    135.98 o 
  -6  14  -8       92.64      135.89     86.82 o 
  -4  14  -8      132.00      197.71    114.33 o 
  -2  14  -8       52.77       64.06    100.02 o 
   0  14  -8       56.90       -0.72     86.96 o 
   2  14  -8      271.86      259.80     98.41 o 
   4  14  -8        9.51      -44.02     95.91 o 
   6  14  -8       30.60      -10.02    111.47 o 
   8  14  -8       90.65       79.62    137.77 o 
  -7  15  -8       50.84       47.24    125.79 o 
  -5  15  -8       30.86       21.29    121.49 o 
  -3  15  -8      479.99      506.72    131.51 o 
  -1  15  -8      339.97      165.15    103.06 o 
   1  15  -8      241.30      278.77    104.14 o 
   3  15  -8       69.06       76.58    100.38 o 
   5  15  -8      374.28      327.08    118.27 o 
   7  15  -8      194.21       57.26    127.75 o 
  -4  16  -8       84.18      361.79    131.15 o 
  -2  16  -8       56.09      104.14    109.32 o 
   0  16  -8       24.87       74.79    102.53 o 
   2  16  -8       30.27       84.63    102.70 o 
   4  16  -8       51.76      -12.35    112.01 o 
  -1  17  -8      172.16      221.51    117.73 o 
   1  17  -8      197.76      297.02    117.02 o 
 -15   1  -7      733.36      524.72     59.30 o 
 -13   1  -7     1448.01     1403.89     85.67 o 
 -11   1  -7     1481.40     1352.00     76.54 o 
  -9   1  -7     1511.66     1467.74    160.86 o 
  -7   1  -7     6793.21     6350.83    304.98 o 
  -5   1  -7    13379.87    12694.67    624.44 o 
  -1   1  -7     9037.71     9688.79    383.27 o 
   1   1  -7     4339.38     4633.64    174.38 o 
   3   1  -7     9596.62     9294.87    336.82 o 
   5   1  -7    11975.90    11971.39    413.43 o 
   7   1  -7     4505.91     4408.69    148.63 o 
   9   1  -7     3951.06     3661.08    147.58 o 
  11   1  -7     4362.89     4135.64    221.84 o 
  13   1  -7     2309.72     2290.83    144.83 o 
  15   1  -7      302.37      313.50     94.74 o 
 -14   2  -7        1.07       41.39     61.56 o 
 -12   2  -7      449.25      405.04     55.97 o 
 -10   2  -7     1124.52     1041.02     65.75 o 
  -8   2  -7     1063.03     1099.45     62.41 o 
  -6   2  -7      604.48      600.96     40.44 o 
  -4   2  -7     4705.37     4780.14    187.14 o 
  -2   2  -7      120.79      133.42     12.73 o 
   0   2  -7      796.50      870.13     41.16 o 
   2   2  -7     1163.42     1208.87     53.78 o 
   4   2  -7      677.39      662.78     32.36 o 
   6   2  -7      723.50      765.78     36.13 o 
   8   2  -7     1361.19     1232.24     63.76 o 
  10   2  -7      709.54      716.96     52.14 o 
  12   2  -7       97.12      186.72     88.48 o 
  14   2  -7       24.82       21.37     77.30 o 
  16   2  -7      100.28      168.78    101.99 o 
 -15   3  -7      621.38      538.74     71.19 o 
 -13   3  -7      838.62      845.02     71.13 o 
 -11   3  -7     1627.00     1533.60     85.59 o 
  -9   3  -7     1437.55     1398.38     69.86 o 
  -7   3  -7     3881.73     3904.17    174.62 o 
  -5   3  -7     8901.04     8862.76    354.88 o 
  -3   3  -7     6025.50     6094.87    225.61 o 
  -1   3  -7     7905.98     8133.49    362.52 o 
   1   3  -7    14421.21    14666.43    630.90 o 
   3   3  -7     9914.73     9696.98    338.73 o 
   5   3  -7     2642.24     2758.05     89.80 o 
   7   3  -7     1759.72     1728.59     68.78 o 
   9   3  -7     1252.08     1305.90     67.77 o 
  11   3  -7     2240.53     2407.40    160.95 o 
  13   3  -7      956.73     1062.01     95.33 o 
  15   3  -7      418.76      441.43     86.74 o 
 -14   4  -7       46.17       21.47     55.82 o 
 -12   4  -7      905.78      928.98     72.29 o 
 -10   4  -7     1985.94     1968.08     96.84 o 
  -8   4  -7      820.33      828.38     48.86 o 
  -6   4  -7     2271.52     2111.83     83.52 o 
  -4   4  -7     2898.24     3078.07    118.39 o 
  -2   4  -7     8468.81     9003.58    304.42 o 
   0   4  -7     1941.64     1935.03     85.02 o 
   2   4  -7     3668.31     3890.28    141.96 o 
   4   4  -7     1461.31     1495.11     59.30 o 
   6   4  -7     3770.62     3785.74    139.94 o 
   8   4  -7      637.63      656.16     40.47 o 
  10   4  -7      648.10      633.10     66.16 o 
  12   4  -7       96.27      114.47     60.90 o 
  14   4  -7      664.45      594.94     84.60 o 
 -15   5  -7      281.31      230.98     66.28 o 
 -13   5  -7      224.22      202.41     55.85 o 
 -11   5  -7      658.33      675.06     74.53 o 
  -9   5  -7     3332.78     3117.22    138.17 o 
  -7   5  -7     2775.36     2652.29    127.34 o 
  -5   5  -7     3068.57     2989.12    106.97 o 
  -3   5  -7     3223.63     3102.89    110.39 o 
  -1   5  -7      889.62      792.52     37.86 o 
   1   5  -7     1205.84     1199.20     59.20 o 
   3   5  -7     2609.70     2264.23     98.08 o 
   5   5  -7     1910.24     1841.54     72.48 o 
   7   5  -7     2166.80     2103.72     82.65 o 
   9   5  -7     2481.98     2545.45    140.56 o 
  11   5  -7     1126.38     1213.64     93.82 o 
  13   5  -7      230.59      231.71    110.76 o 
  15   5  -7      134.65       80.70    125.96 o 
 -14   6  -7       97.14        5.47     56.37 o 
 -12   6  -7      261.63      213.25     52.95 o 
 -10   6  -7     1616.06     1445.45     81.75 o 
  -8   6  -7      648.01      752.39     52.19 o 
  -6   6  -7      621.91      623.55     38.51 o 
  -4   6  -7       48.50       43.79     18.89 o 
  -2   6  -7     8767.98     8626.87    296.80 o 
   0   6  -7     7307.94     7035.73    284.34 o 
   2   6  -7     1636.80     1576.35     73.08 o 
   4   6  -7     2038.45     2005.95    190.74 o 
   6   6  -7    11775.68    11059.52    595.01 o 
   8   6  -7      937.29      995.94     72.81 o 
  10   6  -7     1026.29     1140.67    110.58 o 
  12   6  -7       91.00      250.50    105.92 o 
  14   6  -7      431.23      354.63    130.08 o 
 -13   7  -7      134.28       26.92     68.59 o 
 -11   7  -7       93.99       86.99     45.91 o 
  -9   7  -7      933.03     1000.71     65.34 o 
  -7   7  -7      425.67      443.26     42.33 o 
  -5   7  -7     1893.58     2071.37    101.74 o 
  -3   7  -7     3825.63     3574.44    132.50 o 
  -1   7  -7     5554.52     5436.00    205.38 o 
   1   7  -7     3698.17     3565.11    149.60 o 
   3   7  -7      981.23      899.48     67.81 o 
   5   7  -7     5422.50     4818.81    262.76 o 
   7   7  -7     1288.53     1200.89     80.26 o 
   9   7  -7      391.65      590.93     74.89 o 
  11   7  -7      432.92      448.93    111.47 o 
  13   7  -7      169.68      199.86    117.56 o 
 -14   8  -7       51.18       37.70     73.06 o 
 -12   8  -7      354.50      254.66     68.43 o 
 -10   8  -7      216.96      217.28     58.87 o 
  -8   8  -7     1800.15     1730.32    111.59 o 
  -6   8  -7     1599.12     1604.02     77.37 o 
  -4   8  -7     1884.48     2052.75     88.32 o 
  -2   8  -7     2212.47     2237.41     93.23 o 
   0   8  -7     8211.34     7742.15    339.24 o 
   2   8  -7      836.48      828.84     60.55 o 
   4   8  -7     1506.93     1505.08    119.72 o 
   6   8  -7      956.05     1062.29     83.30 o 
   8   8  -7     1121.81     1117.62     94.59 o 
  10   8  -7      215.06      271.32     78.43 o 
  12   8  -7      180.77      269.82    115.94 o 
  14   8  -7       95.54        6.44    121.85 o 
 -13   9  -7       64.37       90.54    110.76 o 
 -11   9  -7      188.52      237.78     66.92 o 
  -9   9  -7      928.93     1070.86     87.94 o 
  -7   9  -7      214.98      233.57     47.76 o 
  -5   9  -7      888.04      955.05     57.84 o 
  -3   9  -7     2062.13     2105.64     93.67 o 
  -1   9  -7     2497.28     2441.72    116.41 o 
   1   9  -7     3065.61     2679.08    124.88 o 
   3   9  -7      474.14      467.21     49.94 o 
   5   9  -7      964.10     1059.31     83.23 o 
   7   9  -7      785.31      863.31     82.15 o 
   9   9  -7      169.56      277.11     94.65 o 
  11   9  -7      199.82      202.70     85.89 o 
  13   9  -7       65.42      139.92    123.46 o 
 -12  10  -7      593.31      630.06     94.93 o 
 -10  10  -7      310.44      352.35     95.37 o 
  -8  10  -7      385.10      388.59     76.58 o 
  -6  10  -7     1724.69     1719.90     99.49 o 
  -4  10  -7      378.78      426.20     51.37 o 
  -2  10  -7      333.17      380.46     44.32 o 
   0  10  -7     2516.63     2399.05    144.02 o 
   2  10  -7     1242.12     1116.76     85.77 o 
   4  10  -7     2224.80     2088.50    127.97 o 
   6  10  -7      671.40      744.03    105.57 o 
   8  10  -7      343.33      253.03     70.00 o 
  10  10  -7      939.60      987.20    111.38 o 
  12  10  -7      458.66      534.63    127.93 o 
 -11  11  -7      199.78      172.72     80.65 o 
  -9  11  -7       79.97      136.81     93.94 o 
  -7  11  -7       63.89       54.34     66.66 o 
  -5  11  -7       56.28       35.99     63.64 o 
  -3  11  -7      461.62      546.00     71.60 o 
  -1  11  -7      563.07      527.12     96.80 o 
   1  11  -7       50.31      121.67     71.21 o 
   3  11  -7      178.67      146.99     54.84 o 
   5  11  -7      352.74      322.66     60.22 o 
   7  11  -7      194.10      294.14     67.82 o 
   9  11  -7       78.34       75.71     75.57 o 
  11  11  -7       84.34      -69.87     85.90 o 
 -10  12  -7        3.98      -26.35     76.92 o 
  -8  12  -7      170.03      216.03     79.26 o 
  -6  12  -7     1330.98     1535.50    124.21 o 
  -4  12  -7      453.93      534.50     78.13 o 
  -2  12  -7      417.57      669.37    108.25 o 
   0  12  -7      437.78      467.72     92.68 o 
   2  12  -7      522.10      518.17    100.02 o 
   4  12  -7     2096.06     1962.83    189.13 o 
   6  12  -7      281.97      278.05    111.11 o 
   8  12  -7       20.26      -70.86    118.81 o 
  10  12  -7      667.28      602.63    172.13 o 
  -9  13  -7      103.80      125.93     85.76 o 
  -7  13  -7      192.75      186.68     82.02 o 
  -5  13  -7      117.61       60.03     91.97 o 
  -3  13  -7      225.47      271.79    101.27 o 
  -1  13  -7      125.37      219.19     88.57 o 
   1  13  -7       54.01       73.00     80.52 o 
   3  13  -7       79.08       93.04     87.85 o 
   5  13  -7       22.20       31.85     99.30 o 
   7  13  -7      318.70      369.13    126.86 o 
   9  13  -7       15.14       55.47    143.32 o 
  -8  14  -7      430.16      444.87    113.71 o 
  -6  14  -7      703.70      780.02    127.66 o 
  -4  14  -7      149.58      274.30    112.72 o 
  -2  14  -7      117.44      129.01     98.95 o 
   0  14  -7      237.37      285.39     94.83 o 
   2  14  -7      475.32      423.52    101.09 o 
   4  14  -7      369.32      299.70    105.21 o 
   6  14  -7      324.72      289.50    118.81 o 
   8  14  -7       67.56       49.56    135.09 o 
  -7  15  -7      103.21      229.56    126.68 o 
  -5  15  -7      139.73       10.91    119.17 o 
  -3  15  -7       57.97       57.79    107.89 o 
  -1  15  -7       73.39       18.61     95.73 o 
   1  15  -7      128.34      167.48     96.98 o 
   3  15  -7       83.16      169.80     98.41 o 
   5  15  -7       50.60       77.48    108.61 o 
   7  15  -7      162.90       17.00    124.18 o 
  -4  16  -7      203.37      355.89    130.97 o 
  -2  16  -7      135.49      224.20    113.80 o 
   0  16  -7       40.68       93.04    103.24 o 
   2  16  -7      204.16      108.61     99.66 o 
   4  16  -7       70.06      130.26    110.40 o 
   6  16  -7      162.29      -11.63    116.30 o 
  -1  17  -7      126.31      193.24    113.26 o 
   1  17  -7      145.70      165.15    108.79 o 
 -16   0  -6     1118.00      928.68    136.25 o 
 -14   0  -6      114.56      149.99     66.56 o 
 -12   0  -6     2334.93     2152.32    202.19 o 
 -10   0  -6     4285.25     4257.75    314.91 o 
  -8   0  -6     2527.14     2430.19    172.13 o 
  -6   0  -6     2445.15     2448.62    204.87 o 
  -4   0  -6     7206.41     7181.60    503.14 o 
  -2   0  -6    25313.32    26477.66   1624.84 o 
   0   0  -6    63749.40    64366.23   5174.40 o 
   2   0  -6    13358.41    14455.62    813.85 o 
   4   0  -6     6966.92     7111.43    383.33 o 
   6   0  -6     8169.25     7559.30    345.28 o 
   8   0  -6    10009.71     9520.42    560.43 o 
  10   0  -6     1121.54     1155.69    116.30 o 
  12   0  -6      875.23     1003.42    122.21 o 
  14   0  -6      211.56      131.87    102.53 o 
  16   0  -6     1375.51     1465.95    175.89 o 
 -15   1  -6        1.82      -26.46     48.07 o 
 -13   1  -6      279.12      333.59     58.85 o 
 -11   1  -6       93.59      109.91     40.25 o 
  -9   1  -6      384.59      445.21     50.80 o 
  -7   1  -6     1268.87     1111.04    107.62 o 
  -5   1  -6      507.61      539.42     39.51 o 
  -3   1  -6      147.37      233.52     23.75 o 
  -1   1  -6     1635.13     2026.07     97.89 o 
   1   1  -6     3708.10     4232.30    188.61 o 
   3   1  -6     3790.30     3951.24    140.59 o 
   5   1  -6     1094.98     1213.77     49.56 o 
   7   1  -6      198.43      214.73     20.31 o 
   9   1  -6       94.29       90.65     30.69 o 
  11   1  -6      305.59      396.68     59.54 o 
  13   1  -6      369.42      469.78     74.62 o 
  15   1  -6        0.18       71.10     75.74 o 
 -16   2  -6      744.20      653.46     64.48 o 
 -14   2  -6       81.24       35.52     55.47 o 
 -12   2  -6     1253.58     1239.27     81.69 o 
 -10   2  -6     3385.06     3273.19    146.97 o 
  -8   2  -6     5017.66     4781.91    188.07 o 
  -6   2  -6     5040.14     4758.24    196.85 o 
  -4   2  -6     3637.95     3587.00    160.42 o 
  -2   2  -6    10339.45    10282.14    409.58 o 
   0   2  -6    22223.87    23065.19    900.30 o 
   2   2  -6     5837.41     5853.88    246.58 o 
   4   2  -6     3104.44     3159.92    114.15 o 
   6   2  -6    10116.10     9992.91    311.42 o 
   8   2  -6     5308.76     5093.54    197.68 o 
  10   2  -6     2086.41     2005.89     98.25 o 
  12   2  -6     1201.09     1207.40     96.00 o 
  14   2  -6      479.89      577.33     83.89 o 
  16   2  -6      918.34      848.67    102.81 o 
 -15   3  -6      203.76      135.97     61.64 o 
 -13   3  -6      493.47      406.02     59.30 o 
 -11   3  -6      364.63      421.65     49.23 o 
  -9   3  -6      131.04      145.03     35.79 o 
  -7   3  -6     5471.77     5239.70    221.58 o 
  -5   3  -6     1671.17     1621.36     74.21 o 
  -3   3  -6     1595.25     1704.80     72.92 o 
  -1   3  -6       52.99       33.34     12.72 o 
   1   3  -6       53.10       51.59     15.01 o 
   3   3  -6     1275.75     1236.88     60.56 o 
   5   3  -6     3109.30     3292.23    109.18 o 
   7   3  -6     6597.97     6411.82    199.90 o 
   9   3  -6     3438.62     3281.14    137.34 o 
  11   3  -6     1803.09     1865.87    122.38 o 
  13   3  -6      427.98      549.61     75.89 o 
  15   3  -6        9.01      -43.62     72.86 o 
 -14   4  -6      483.80      475.36     91.25 o 
 -12   4  -6      558.73      504.69     60.26 o 
 -10   4  -6     1711.96     1651.46     88.53 o 
  -8   4  -6     2178.55     2017.91     98.65 o 
  -6   4  -6     1021.96     1049.26     43.53 o 
  -4   4  -6     1120.19     1137.79     44.94 o 
  -2   4  -6    15569.27    16746.55    648.60 o 
   0   4  -6     5077.05     5003.32    190.44 o 
   2   4  -6     4794.08     4659.74    162.33 o 
   4   4  -6     9059.15     9262.58    295.59 o 
   6   4  -6     6898.58     6896.63    239.35 o 
   8   4  -6     1426.05     1403.62     59.38 o 
  10   4  -6     1882.55     1967.61     99.15 o 
  12   4  -6      488.51      542.77    107.09 o 
  14   4  -6      701.45      895.58     93.93 o 
  16   4  -6      475.05      700.68    151.37 o 
 -15   5  -6      282.80      276.61     76.92 o 
 -13   5  -6      517.40      415.52     60.09 o 
 -11   5  -6      651.37      691.39     58.70 o 
  -9   5  -6      395.84      405.26     50.15 o 
  -7   5  -6     2313.81     2313.16    134.49 o 
  -5   5  -6     5434.93     5306.69    197.92 o 
  -1   5  -6      774.00      795.94     33.99 o 
   1   5  -6     4658.45     4437.99    190.28 o 
   3   5  -6     6025.97     5753.46    263.93 o 
   5   5  -6     3271.31     3214.17    117.38 o 
   7   5  -6      932.95      834.03     61.86 o 
   9   5  -6     1884.23     1974.52    103.97 o 
  11   5  -6     1390.13     1501.07    105.39 o 
  13   5  -6      388.23      277.87    111.29 o 
  15   5  -6       60.95       51.35    122.39 o 
 -14   6  -6      560.32      520.52     67.25 o 
 -12   6  -6      322.10      329.57     54.66 o 
 -10   6  -6      474.83      569.17     52.33 o 
  -8   6  -6      647.09      660.15     59.33 o 
  -6   6  -6     2274.55     2215.64    111.85 o 
  -4   6  -6     5441.83     5392.97    164.17 o 
  -2   6  -6     1406.48     1377.06     53.25 o 
   0   6  -6      452.91      451.16     29.11 o 
   2   6  -6     3396.82     3301.17    149.45 o 
   4   6  -6     3821.93     3554.78    175.01 o 
   6   6  -6        5.92       52.56     35.17 o 
   8   6  -6     1059.81     1068.72    106.23 o 
  10   6  -6     3343.30     3518.04    206.96 o 
  12   6  -6      440.61      383.26    111.65 o 
  14   6  -6      482.61      716.42    143.68 o 
 -13   7  -6      516.14      414.28     61.04 o 
 -11   7  -6     1272.39     1243.50     76.39 o 
  -9   7  -6      227.86      220.93     61.55 o 
  -7   7  -6     1644.45     1637.39    108.68 o 
  -5   7  -6     9647.51     9693.07    409.84 o 
  -3   7  -6     1212.78     1158.70     50.15 o 
  -1   7  -6      805.86      874.38     47.29 o 
   1   7  -6     3570.05     3478.53    170.56 o 
   3   7  -6     3534.99     3356.74    156.51 o 
   5   7  -6     1711.21     1559.89    155.31 o 
   7   7  -6      428.43      513.51     54.07 o 
   9   7  -6      848.59      976.98     92.78 o 
  11   7  -6     2047.22     2024.20    189.84 o 
  13   7  -6      529.28      635.91    132.76 o 
  15   7  -6       33.27       32.21    127.04 o 
 -14   8  -6      158.44      101.77     57.90 o 
 -12   8  -6      285.89      265.33     71.49 o 
 -10   8  -6      283.06      239.85     48.35 o 
  -8   8  -6      110.87       65.54     47.15 o 
  -6   8  -6     2058.57     2068.10     91.66 o 
  -4   8  -6     5447.30     5244.85    197.73 o 
  -2   8  -6      797.41      834.05     45.12 o 
   0   8  -6     3725.80     3417.03    168.84 o 
   2   8  -6     3943.43     3516.39    168.80 o 
   4   8  -6     3101.21     2921.73    164.68 o 
   6   8  -6       16.57       23.43     39.97 o 
   8   8  -6      194.94      222.27     60.89 o 
  10   8  -6      281.47      423.76     79.23 o 
  12   8  -6      178.01      111.47    108.07 o 
  14   8  -6      298.53      220.44    127.04 o 
 -13   9  -6      150.16      136.16    112.37 o 
 -11   9  -6      629.70      669.01    119.17 o 
  -9   9  -6      914.90      816.43     77.22 o 
  -7   9  -6      865.38     1072.37     70.74 o 
  -5   9  -6     2193.27     2217.06     97.35 o 
  -3   9  -6     2380.50     2280.01     96.34 o 
  -1   9  -6     1708.90     1643.85     97.35 o 
   1   9  -6      751.05      727.84     55.24 o 
   3   9  -6     1119.02     1138.70     72.73 o 
   5   9  -6     3260.25     3045.62    166.58 o 
   7   9  -6     1380.46     1367.96    105.02 o 
   9   9  -6      415.98      522.34     78.20 o 
  11   9  -6     1164.77     1328.39    116.30 o 
  13   9  -6      411.20      473.26    130.08 o 
 -12  10  -6      137.99      114.95     79.58 o 
 -10  10  -6       47.81       78.20     69.98 o 
  -8  10  -6      295.78      313.27     69.21 o 
  -6  10  -6      892.72      906.75     86.45 o 
  -4  10  -6     1210.87     1288.56     97.75 o 
  -2  10  -6       42.45       42.71     35.44 o 
   0  10  -6      673.23      663.77     61.44 o 
   2  10  -6     1010.49      985.97     75.03 o 
   4  10  -6      822.84      911.80     73.84 o 
   6  10  -6      466.59      436.65     61.81 o 
   8  10  -6       67.96       46.03     84.99 o 
  10  10  -6      235.04      290.44     82.29 o 
  12  10  -6      130.35      239.05    120.24 o 
 -11  11  -6      398.60      398.45     84.26 o 
  -9  11  -6     1215.67     1151.78    125.88 o 
  -7  11  -6      470.41      489.13     77.17 o 
  -5  11  -6       64.03       83.06     61.68 o 
  -3  11  -6      392.70      414.19     66.23 o 
  -1  11  -6     1803.99     1606.41    161.21 o 
   1  11  -6     1673.36     1475.97    138.49 o 
   3  11  -6      227.48      210.42     78.55 o 
   5  11  -6      746.30      783.46     75.06 o 
   7  11  -6     2286.38     2152.03    140.10 o 
   9  11  -6      336.83      349.71     81.13 o 
  11  11  -6      149.25       21.81    141.89 o 
 -10  12  -6       64.09       63.76     78.30 o 
  -8  12  -6       94.99      160.31     75.90 o 
  -6  12  -6      125.58       82.25     71.86 o 
  -4  12  -6      117.71      124.09     64.52 o 
  -2  12  -6      102.50      146.36     83.92 o 
   0  12  -6        5.03        8.95     70.68 o 
   4  12  -6      216.40      212.92     87.85 o 
   6  12  -6       20.39      -69.42     96.26 o 
   8  12  -6        2.10     -183.58    112.19 o 
  10  12  -6       55.60      245.85    148.69 o 
  -9  13  -6      413.66      494.41    136.61 o 
  -7  13  -6      105.47      152.06     91.16 o 
  -5  13  -6        3.11        0.23     71.11 o 
  -3  13  -6     2016.04     2051.76    208.63 o 
  -1  13  -6      984.57     1080.18    128.11 o 
   1  13  -6      466.95      464.67     92.51 o 
   3  13  -6      141.23      140.46     85.71 o 
   5  13  -6      423.84      236.36    105.03 o 
   7  13  -6      497.81      458.77    127.75 o 
   9  13  -6      299.13      161.57    142.78 o 
  -8  14  -6      191.41      187.57     86.60 o 
  -6  14  -6      121.74       49.74    110.58 o 
  -4  14  -6      152.90      131.69    108.97 o 
  -2  14  -6      226.58      156.20     95.73 o 
   0  14  -6       62.56       52.25     83.74 o 
   2  14  -6      107.59       94.47     87.14 o 
   4  14  -6       32.88      -98.95     90.90 o 
   6  14  -6      102.09      144.04    110.22 o 
   8  14  -6       36.04      -89.28    129.19 o 
  -7  15  -6       20.12     -146.00    115.05 o 
  -5  15  -6      226.53      118.27    121.85 o 
  -3  15  -6      240.99      174.45    108.61 o 
  -1  15  -6      268.36      298.81    101.45 o 
   1  15  -6      186.96      243.16     97.34 o 
   3  15  -6      370.13      453.76    109.15 o 
   5  15  -6      164.73       74.79    103.24 o 
   7  15  -6      244.84      317.06    130.62 o 
  -6  16  -6      267.50      243.52    135.09 o 
  -4  16  -6      149.87      113.08    116.66 o 
  -2  16  -6      360.02      333.88    112.55 o 
   0  16  -6        4.67       44.20     99.48 o 
   2  16  -6      107.48       50.82     96.62 o 
   4  16  -6       95.49      124.18    109.32 o 
   6  16  -6        6.75        0.72    112.72 o 
  -3  17  -6       48.99       58.87    115.23 o 
  -1  17  -6      213.45      239.76    112.01 o 
   1  17  -6      146.92      243.34    109.86 o 
   3  17  -6       10.41      -62.09    102.17 o 
 -15   1  -5      507.30      433.38     55.33 o 
 -13   1  -5     2427.42     2503.38    123.16 o 
 -11   1  -5     1615.65     1500.89     79.77 o 
  -9   1  -5     2306.85     2413.05    146.57 o 
  -7   1  -5     4569.22     4361.42    246.21 o 
  -5   1  -5    19254.42    19542.43   1274.86 o 
  -3   1  -5    12183.31    12403.76    502.35 o 
  -1   1  -5     9234.31     9749.38    462.21 o 
   1   1  -5     6943.05     6823.79    421.19 o 
   3   1  -5    18191.83    18247.14    636.36 o 
   5   1  -5     9935.41    10220.31    297.88 o 
   7   1  -5     1442.39     1440.94     55.59 o 
   9   1  -5     1007.62     1180.34     92.59 o 
  11   1  -5     4079.81     4148.58    218.12 o 
  13   1  -5     1729.24     1977.54    131.08 o 
  15   1  -5      617.86      582.83     87.63 o 
 -16   2  -5      568.99      574.53     62.17 o 
 -14   2  -5       41.96       45.45     53.64 o 
 -12   2  -5      397.29      393.58     54.09 o 
 -10   2  -5     1244.55     1147.68     68.87 o 
  -8   2  -5     2724.23     2622.44    132.83 o 
  -6   2  -5      849.69      848.15     59.07 o 
  -4   2  -5      715.09      692.74     46.20 o 
  -2   2  -5     2980.70     3124.98    128.06 o 
   0   2  -5     2759.80     2681.67    108.22 o 
   2   2  -5     4185.94     4548.05    188.06 o 
   4   2  -5      934.62     1033.74     37.64 o 
   6   2  -5     1188.08     1203.56     46.02 o 
   8   2  -5     2068.42     2068.01     86.44 o 
  10   2  -5       13.91       25.95     19.59 o 
  12   2  -5      123.83      165.26     57.50 o 
  14   2  -5      397.86      551.77     80.59 o 
  16   2  -5      116.50      209.28     83.89 o 
 -15   3  -5      638.53      637.00     71.98 o 
 -13   3  -5      737.10      806.04     69.81 o 
 -11   3  -5     2403.00     2343.08    109.98 o 
  -9   3  -5     1342.10     1284.26     77.18 o 
  -7   3  -5     5544.36     5423.18    303.01 o 
  -5   3  -5     9483.43     9118.76    395.96 o 
  -3   3  -5     9918.06     9452.42    311.78 o 
  -1   3  -5      336.17      430.12     25.36 o 
   1   3  -5    12911.94    13136.10    547.77 o 
   3   3  -5     8927.59     8760.72    352.41 o 
   5   3  -5     5390.54     5475.96    173.28 o 
   7   3  -5     6002.91     6061.35    194.96 o 
   9   3  -5     6098.16     6153.17    270.09 o 
  11   3  -5     2839.47     2956.00    170.78 o 
  13   3  -5     1184.20     1204.26     99.71 o 
  15   3  -5      584.86      681.16    186.44 o 
 -14   4  -5       51.26       76.19     54.92 o 
 -12   4  -5      228.46      276.71     52.15 o 
 -10   4  -5     2227.93     2083.53    127.53 o 
  -8   4  -5      797.31      790.32     76.40 o 
  -6   4  -5     2897.73     2851.42    110.96 o 
  -4   4  -5      419.86      475.95     28.29 o 
  -2   4  -5     9228.24     9525.04    333.78 o 
   0   4  -5     2819.28     2759.42    130.80 o 
   2   4  -5     4862.08     5103.82    173.34 o 
   4   4  -5      114.62      117.84     14.69 o 
   6   4  -5     5636.10     5624.24    201.71 o 
   8   4  -5     2326.21     2405.46     92.01 o 
  10   4  -5      555.86      735.70     53.38 o 
  12   4  -5      133.67      207.32     59.60 o 
  14   4  -5      535.20      638.23     86.03 o 
  16   4  -5      173.02      135.63     82.94 o 
 -15   5  -5      136.52       67.34     70.46 o 
 -13   5  -5      300.91      253.71     56.25 o 
 -11   5  -5     1624.73     1602.09    105.43 o 
  -9   5  -5     1131.26     1126.99     73.49 o 
  -7   5  -5     3051.81     2984.06    138.50 o 
  -5   5  -5     3046.75     3022.17    114.26 o 
  -3   5  -5     2970.85     3017.75    106.50 o 
  -1   5  -5     6297.06     6111.27    196.49 o 
   1   5  -5     9493.80     9213.29    362.57 o 
   3   5  -5     3562.01     3412.96    141.64 o 
   5   5  -5     4778.86     4704.29    187.03 o 
   7   5  -5     2250.37     2287.20     88.11 o 
   9   5  -5     1257.11     1393.60     77.76 o 
  11   5  -5      830.91     1002.28     84.48 o 
  13   5  -5      380.17      550.88     93.04 o 
  15   5  -5      403.81      384.16    131.51 o 
 -14   6  -5      123.47       84.07     57.36 o 
 -12   6  -5      690.70      654.21     77.97 o 
 -10   6  -5     1455.15     1286.12     95.40 o 
  -8   6  -5     1035.47     1023.38     71.17 o 
  -6   6  -5     2709.74     2712.35    119.16 o 
  -4   6  -5      862.32      869.04     40.60 o 
  -2   6  -5     3576.19     3481.78    122.64 o 
   0   6  -5    10202.13     9926.63    347.12 o 
   2   6  -5     2546.02     2404.53    135.97 o 
   4   6  -5     1006.61      933.41     63.47 o 
   6   6  -5     1991.63     1916.11    115.30 o 
   8   6  -5     1988.64     1840.48    140.18 o 
  10   6  -5     1445.00     1416.06    103.23 o 
  12   6  -5      101.28      121.67     98.95 o 
  14   6  -5      494.38      351.59    127.40 o 
 -13   7  -5       50.51       68.19     53.27 o 
 -11   7  -5      491.93      513.21     66.46 o 
  -9   7  -5      968.61      902.81     84.54 o 
  -7   7  -5     1841.91     1727.67     86.28 o 
  -5   7  -5      732.76      913.10     58.62 o 
  -3   7  -5     1205.42     1239.62     53.90 o 
  -1   7  -5     8374.17     7906.13    272.26 o 
   1   7  -5     3624.61     3408.18    144.18 o 
   3   7  -5       10.37       21.82     27.94 o 
   5   7  -5     1021.13      944.10     66.25 o 
   7   7  -5      888.21      949.57     73.80 o 
   9   7  -5     1026.44     1244.46     96.40 o 
  11   7  -5        7.88      216.14     94.83 o 
  13   7  -5      153.30      388.99    117.91 o 
  15   7  -5      102.02      -92.68    122.92 o 
 -14   8  -5      112.27      148.84    163.00 o 
 -12   8  -5      453.10      432.34     86.15 o 
 -10   8  -5      663.57      693.53     67.13 o 
  -8   8  -5      615.66      709.67     65.45 o 
  -6   8  -5      389.83      424.23     39.56 o 
  -4   8  -5      545.29      699.76     42.39 o 
  -2   8  -5     1217.71     1138.97     58.62 o 
   0   8  -5     6001.55     5586.65    245.07 o 
   2   8  -5      684.11      717.49     48.56 o 
   4   8  -5     1697.27     1529.19     87.84 o 
   6   8  -5     2612.26     2505.30    125.03 o 
   8   8  -5     1850.29     1801.09    120.70 o 
  10   8  -5      727.66      819.04     91.01 o 
  12   8  -5      539.61      685.65    128.29 o 
  14   8  -5       80.41      190.92    125.07 o 
 -13   9  -5       63.51       29.34    107.00 o 
 -11   9  -5      175.55      152.45     96.08 o 
  -9   9  -5      278.34      318.62     59.07 o 
  -7   9  -5      703.99      754.41     58.55 o 
  -5   9  -5       32.12       24.73     32.33 o 
  -3   9  -5     1553.53     1465.77     72.16 o 
  -1   9  -5     4362.39     3852.28    177.18 o 
   1   9  -5      373.72      337.21     38.78 o 
   3   9  -5      227.17      285.92     39.78 o 
   5   9  -5     1369.48     1211.08     80.60 o 
   7   9  -5     1430.43     1396.84    101.51 o 
   9   9  -5      411.81      480.99     76.09 o 
  11   9  -5      714.47      719.89     99.74 o 
  13   9  -5       31.35      -59.76    110.40 o 
 -12  10  -5      593.16      629.37     91.25 o 
 -10  10  -5      470.40      516.20    118.18 o 
  -8  10  -5      727.71      787.69     85.59 o 
  -6  10  -5     1058.91     1142.16     96.59 o 
  -4  10  -5     4520.89     4376.49    343.99 o 
  -2  10  -5      348.91      395.67     48.66 o 
   0  10  -5     2151.71     1918.01     89.74 o 
   2  10  -5     1660.37     1476.83     83.38 o 
   4  10  -5     1942.68     1798.74    115.72 o 
   6  10  -5      536.24      641.39     68.23 o 
   8  10  -5      514.93      550.99     74.63 o 
  10  10  -5      704.81      707.60     91.93 o 
  12  10  -5      711.02      466.82    128.29 o 
 -11  11  -5      167.82      220.43     96.08 o 
  -9  11  -5       75.85       78.48     70.74 o 
  -7  11  -5       90.43       86.19     63.18 o 
  -5  11  -5      283.61      270.72     64.46 o 
  -3  11  -5      118.85      115.64     56.05 o 
  -1  11  -5      437.30      391.31     85.89 o 
   1  11  -5      290.88      301.31     75.33 o 
   3  11  -5       10.31      -36.68     67.81 o 
   5  11  -5       98.80       98.23     86.06 o 
   7  11  -5      799.77      973.99     89.64 o 
   9  11  -5       20.98       70.23     70.29 o 
  11  11  -5       43.61      -44.65     82.93 o 
 -10  12  -5      306.36      312.15     82.80 o 
  -8  12  -5      449.33      418.07     81.44 o 
  -6  12  -5     1119.40     1398.53    113.36 o 
  -4  12  -5     3035.45     2979.99    169.19 o 
  -2  12  -5      352.03      469.33     94.83 o 
   0  12  -5      306.28      307.93     83.02 o 
   2  12  -5     3103.79     2898.09    247.99 o 
   4  12  -5     1349.28     1140.66    138.85 o 
   6  12  -5      434.73      564.52    117.20 o 
   8  12  -5       10.60      -91.97    113.44 o 
  10  12  -5      632.63      764.02    168.91 o 
  12  12  -5       75.53      -89.46    166.40 o 
  -9  13  -5        2.75       80.60    101.72 o 
  -7  13  -5      356.70      353.64     83.17 o 
  -5  13  -5      185.41       78.95     70.26 o 
  -3  13  -5     1113.43     1247.48    152.09 o 
  -1  13  -5       75.59      134.37     81.23 o 
   1  13  -5      144.20       93.94     76.58 o 
   3  13  -5       46.64       90.90     81.59 o 
   5  13  -5       44.51      156.56     97.16 o 
   7  13  -5      414.95      360.36    120.95 o 
   9  13  -5      133.43      175.35    141.17 o 
  11  13  -5       31.98      -75.33    163.90 o 
  -8  14  -5      183.41      251.14     85.01 o 
  -6  14  -5      712.97      982.49    149.58 o 
  -4  14  -5      330.54      401.69    114.16 o 
  -2  14  -5      206.31      122.21     91.07 o 
   0  14  -5       44.50       98.05     85.17 o 
   2  14  -5      375.88      406.52     99.84 o 
   4  14  -5      367.60      445.53    107.89 o 
   6  14  -5      276.72      192.17    110.76 o 
   8  14  -5       18.39     -154.95    123.82 o 
  -7  15  -5       98.56      104.49    119.17 o 
  -5  15  -5      255.92      354.28    122.92 o 
  -3  15  -5       98.79      118.45    105.57 o 
  -1  15  -5      284.12      342.29    101.45 o 
   1  15  -5       22.69      172.66     93.94 o 
   3  15  -5      154.35      231.00     97.16 o 
   5  15  -5        5.45      -21.83    101.99 o 
   7  15  -5      140.75       78.91    121.85 o 
  -6  16  -5      157.64      245.31    128.11 o 
  -4  16  -5       57.18      115.94    113.44 o 
  -2  16  -5      202.58      312.23    110.04 o 
   0  16  -5      126.31      204.16    103.78 o 
   2  16  -5       88.22      170.52     99.84 o 
   4  16  -5      228.86      223.12    110.58 o 
   6  16  -5      124.53      -17.36    110.93 o 
  -3  17  -5       27.09      -14.31    112.72 o 
  -1  17  -5      473.31      502.96    121.13 o 
   1  17  -5      190.27      226.88    105.75 o 
   3  17  -5        7.26       32.39    105.57 o 
 -16   0  -4     1392.39     1363.07    128.20 o 
 -14   0  -4       55.84      -29.87     59.50 o 
 -12   0  -4     1585.79     1433.92    161.03 o 
 -10   0  -4     1859.91     2091.48    160.50 o 
  -8   0  -4     8198.58     8418.35    574.18 o 
  -6   0  -4     3063.14     2979.32    233.86 o 
  -4   0  -4     4597.41     4526.50    278.95 o 
  -2   0  -4     8356.61     7484.71    709.63 o 
   0   0  -4   175467.23   178887.56  13845.21 o 
   4   0  -4    12568.10    12750.63    613.85 o 
   6   0  -4     8607.54     9043.73    375.67 o 
   8   0  -4    20726.95    21142.02   1112.43 o 
  10   0  -4     1238.11     1230.66    126.32 o 
  12   0  -4     1013.29     1015.77    121.85 o 
  14   0  -4      454.64      466.46    110.58 o 
  16   0  -4     1233.80     1468.81    175.71 o 
 -15   1  -4      286.26      376.24     54.57 o 
 -13   1  -4      245.74      259.78     51.88 o 
 -11   1  -4       64.22      108.74     39.54 o 
  -9   1  -4      287.90      293.08     64.41 o 
  -7   1  -4     1195.91     1181.99    101.99 o 
  -5   1  -4      139.40      165.15     31.67 o 
  -3   1  -4       35.99       46.85     11.63 o 
  -1   1  -4      137.40      132.07     11.53 o 
   1   1  -4      179.64      237.71     21.38 o 
   3   1  -4     1863.11     1945.99     85.72 o 
   5   1  -4      904.52      873.62     33.86 o 
   7   1  -4        5.64       -2.51     11.98 o 
   9   1  -4      356.35      370.21     30.80 o 
  11   1  -4      283.08      388.38     61.37 o 
  13   1  -4       51.17      230.80     79.35 o 
  15   1  -4       13.07       37.13     72.22 o 
 -16   2  -4      314.25      235.27     54.76 o 
 -14   2  -4      337.97      373.93     60.15 o 
 -12   2  -4     1446.01     1448.24     88.97 o 
 -10   2  -4     3075.98     3103.58    210.33 o 
  -8   2  -4     4047.02     3844.17    200.90 o 
  -6   2  -4     6042.30     5724.42    342.29 o 
  -4   2  -4     2543.72     2519.83    111.36 o 
  -2   2  -4    16536.19    17043.18    768.32 o 
   0   2  -4    39958.24    39575.48   1937.86 o 
   2   2  -4     9286.68     9595.18    399.70 o 
   4   2  -4     9332.83     9831.86    359.58 o 
   6   2  -4     8634.38     9000.40    287.78 o 
   8   2  -4     4123.53     3926.67    215.49 o 
  10   2  -4     2428.91     2559.55    122.90 o 
  12   2  -4      580.77      654.91     70.22 o 
  14   2  -4      815.94      841.42     90.75 o 
  16   2  -4      884.90      983.64    105.74 o 
 -15   3  -4      218.80      138.58     59.45 o 
 -13   3  -4      978.91      856.10     72.10 o 
 -11   3  -4     1250.29     1218.05     85.20 o 
  -9   3  -4      314.82      324.19     38.30 o 
  -7   3  -4     2770.21     2783.06    152.07 o 
  -5   3  -4     3079.39     2939.81    112.17 o 
  -3   3  -4      446.23      380.94     36.32 o 
  -1   3  -4     5746.74     6238.45    288.06 o 
   1   3  -4      993.60      958.27     43.08 o 
   3   3  -4     3789.59     3801.80    164.95 o 
   5   3  -4     2704.79     2727.65     87.44 o 
   7   3  -4      241.47      283.95     34.46 o 
   9   3  -4      736.59      808.33     58.27 o 
  11   3  -4     1620.36     1816.43    113.68 o 
  13   3  -4      395.26      469.90     72.54 o 
  15   3  -4        7.18      113.29     74.51 o 
 -16   4  -4      286.84      294.76     66.90 o 
 -14   4  -4      922.66      863.18     75.17 o 
 -12   4  -4      968.55     1012.67     86.41 o 
 -10   4  -4     1843.53     1826.82    115.39 o 
  -8   4  -4     1552.67     1462.65     95.52 o 
  -6   4  -4     7527.05     7353.44    273.98 o 
  -4   4  -4     1412.13     1395.17     57.07 o 
  -2   4  -4     5963.72     5784.36    206.67 o 
   0   4  -4     6035.90     5977.90    232.03 o 
   2   4  -4     9401.61     9579.97    365.99 o 
   4   4  -4     1819.14     1827.13     64.90 o 
   6   4  -4     5157.62     5274.59    185.92 o 
   8   4  -4     2353.37     2418.66     96.82 o 
  10   4  -4     2620.14     2794.83    152.96 o 
  12   4  -4      646.69      751.32    131.60 o 
  14   4  -4      379.47      379.03     77.60 o 
  16   4  -4      321.93      419.70     89.62 o 
 -15   5  -4      254.79      246.60     62.73 o 
 -13   5  -4      328.66      250.24     93.40 o 
 -11   5  -4     1233.73     1250.06     88.77 o 
  -9   5  -4      535.34      561.65     74.43 o 
  -7   5  -4     9019.02     8870.13    398.65 o 
  -5   5  -4     4667.62     4713.73    181.75 o 
  -3   5  -4     1682.13     1481.11     54.26 o 
  -1   5  -4      658.03      709.25     27.49 o 
   1   5  -4     3526.47     3672.11    154.76 o 
   3   5  -4     1819.00     1580.88     75.68 o 
   5   5  -4     3854.31     3910.23    141.63 o 
   7   5  -4     4118.54     3935.95    139.54 o 
   9   5  -4      926.55     1043.72     70.51 o 
  11   5  -4     2794.89     3017.60    165.01 o 
  13   5  -4      719.96      836.47     86.03 o 
  15   5  -4      255.43      399.37    130.97 o 
 -14   6  -4      406.11      299.87     61.41 o 
 -12   6  -4      506.17      457.49     65.99 o 
 -10   6  -4      587.77      580.23     61.77 o 
  -8   6  -4      533.86      617.67     58.11 o 
  -6   6  -4     3489.94     3544.15    156.83 o 
  -4   6  -4     3571.66     3471.22    121.48 o 
  -2   6  -4     5429.33     5324.93    190.03 o 
   0   6  -4     3182.12     3236.33    140.51 o 
   2   6  -4     4715.44     4333.98    200.45 o 
   4   6  -4     1755.14     1588.84     85.88 o 
   6   6  -4     3370.32     3329.03    128.43 o 
   8   6  -4      337.52      324.50     38.12 o 
  10   6  -4      376.56      507.76     80.88 o 
  12   6  -4      678.13      683.68    117.38 o 
  14   6  -4      573.81      803.92    140.64 o 
 -15   7  -4      163.44       82.74     59.86 o 
 -13   7  -4      378.92      339.24     68.09 o 
 -11   7  -4      812.33      769.93     73.40 o 
  -9   7  -4      374.52      370.29     51.73 o 
  -7   7  -4     1511.12     1502.23     82.59 o 
  -5   7  -4     3800.11     3864.90    157.73 o 
  -3   7  -4     4763.74     4588.48    153.84 o 
  -1   7  -4     1088.55     1100.09     50.81 o 
   1   7  -4     1113.69     1075.23     63.23 o 
   3   7  -4     2164.37     1956.95     98.11 o 
   5   7  -4     4705.53     4254.02    204.43 o 
   7   7  -4     1337.99     1230.92     74.64 o 
   9   7  -4      367.70      481.88     68.92 o 
  11   7  -4     1749.04     1617.86    176.96 o 
  13   7  -4     1108.61     1126.53    150.12 o 
  15   7  -4      136.70      140.64    130.80 o 
 -14   8  -4      207.92      243.37     81.81 o 
 -12   8  -4      283.91      322.54     65.25 o 
 -10   8  -4      288.66      354.52    106.01 o 
  -8   8  -4      302.10      354.49     52.32 o 
  -6   8  -4     1620.61     1565.06     77.11 o 
  -4   8  -4     1974.45     1931.10     81.84 o 
  -2   8  -4      737.30      741.31     40.00 o 
   0   8  -4      401.88      430.93     40.97 o 
   2   8  -4     2349.75     2142.46    107.45 o 
   4   8  -4     2645.32     2518.54    132.25 o 
   6   8  -4     1744.03     1771.07     88.86 o 
   8   8  -4      124.15      209.92     49.50 o 
  10   8  -4      282.97      285.32     71.01 o 
  12   8  -4     1041.04      919.33    140.28 o 
  14   8  -4      331.19      358.21    128.11 o 
 -13   9  -4      672.99      634.48    129.54 o 
 -11   9  -4      596.73      605.13    113.26 o 
  -9   9  -4      788.79      749.88    112.19 o 
  -7   9  -4     1023.55     1115.95     75.77 o 
  -5   9  -4     1497.43     1486.88     71.03 o 
  -3   9  -4      125.57      136.93     29.53 o 
  -1   9  -4     1784.76     1742.95    100.61 o 
   1   9  -4     3229.25     3088.22    119.37 o 
   3   9  -4     2259.75     2003.04     90.06 o 
   5   9  -4     1942.76     1766.29     94.79 o 
   7   9  -4     1572.34     1392.23    105.56 o 
   9   9  -4      898.17     1138.36     94.75 o 
  11   9  -4      722.15      651.75     96.60 o 
  13   9  -4      305.21      303.28    119.52 o 
 -12  10  -4      190.01      293.31     95.37 o 
 -10  10  -4       75.79       55.99     67.31 o 
  -8  10  -4      164.73      178.57     62.36 o 
  -6  10  -4      524.03      584.87     70.29 o 
  -4  10  -4     3419.76     3482.78    183.20 o 
  -2  10  -4      192.60      227.02     52.45 o 
   0  10  -4     1071.94      988.83     71.32 o 
   2  10  -4      175.66      145.16     39.31 o 
   4  10  -4     1002.45      900.93    117.64 o 
   6  10  -4       41.91      154.50     49.72 o 
   8  10  -4       56.46       35.66     58.21 o 
  10  10  -4      176.84      127.65     73.64 o 
  12  10  -4      898.46      980.34    149.23 o 
 -11  11  -4      333.95      381.35     85.62 o 
  -9  11  -4      532.96      535.06     81.52 o 
  -7  11  -4     1056.68     1144.24     95.33 o 
  -5  11  -4     1534.84     1421.75    111.54 o 
  -3  11  -4     2123.64     1979.95    129.44 o 
  -1  11  -4     2166.91     2046.93    191.09 o 
   1  11  -4     1137.86     1053.70    119.88 o 
   3  11  -4      276.19      227.24     77.30 o 
   5  11  -4      360.27      383.62     96.44 o 
   7  11  -4      583.47      657.56    129.19 o 
   9  11  -4      989.89      970.24     96.05 o 
  11  11  -4      333.03      238.54     95.73 o 
  13  11  -4       78.60     -121.49    111.83 o 
 -12  12  -4       59.96       33.10    118.45 o 
 -10  12  -4       33.24       87.26     76.35 o 
  -8  12  -4      295.08      376.94    141.62 o 
  -6  12  -4      138.84      126.43     67.31 o 
  -4  12  -4      447.23      477.91    103.24 o 
  -2  12  -4       77.73       75.51     78.37 o 
   0  12  -4       46.62      -45.27     63.52 o 
   2  12  -4      197.97      298.45     81.41 o 
   4  12  -4      101.04      263.38     84.99 o 
   6  12  -4      344.00      512.63    113.26 o 
   8  12  -4        4.27      -50.64    113.26 o 
  10  12  -4       74.15       39.36    138.31 o 
  12  12  -4       43.93      295.41    181.61 o 
 -11  13  -4      316.29      223.32     86.85 o 
  -9  13  -4      636.38      493.17     91.16 o 
  -7  13  -4      329.64      415.50    140.73 o 
  -5  13  -4      386.20      372.73     76.52 o 
  -3  13  -4      332.12      390.06    105.21 o 
  -1  13  -4     1501.21     1396.35    147.62 o 
   1  13  -4     1215.40     1197.56    131.51 o 
   3  13  -4       78.24       91.07     82.13 o 
   5  13  -4      385.38      445.17    109.50 o 
   7  13  -4     1215.94     1074.64    156.74 o 
   9  13  -4      461.43      567.20    154.24 o 
  11  13  -4        2.45       57.61    160.50 o 
  -8  14  -4       94.62       95.60     94.29 o 
  -6  14  -4        4.08       -8.41    101.99 o 
  -4  14  -4      173.20      217.04    105.03 o 
  -2  14  -4      245.73      307.93     97.16 o 
   0  14  -4      249.38      247.28     89.28 o 
   2  14  -4      379.93      432.47     98.41 o 
   4  14  -4      133.07      216.50     97.34 o 
   6  14  -4      208.19      223.30    113.62 o 
   8  14  -4      144.17      135.98    128.83 o 
  10  14  -4       30.51       37.22    150.12 o 
  -7  15  -4      193.11      175.35    116.66 o 
  -5  15  -4      334.96      348.91    124.89 o 
  -3  15  -4      215.66       83.20    102.17 o 
  -1  15  -4      653.63      674.20    118.99 o 
   1  15  -4      623.81      563.08    111.11 o 
   3  15  -4      164.39       27.73     91.07 o 
   5  15  -4      618.33      628.39    125.43 o 
   7  15  -4      241.84      229.38    127.04 o 
  -6  16  -4       28.62       24.16    116.66 o 
  -4  16  -4      144.45      294.69    116.12 o 
  -2  16  -4      100.27       23.98     98.95 o 
   0  16  -4       86.38       66.74     97.34 o 
   2  16  -4      137.93      161.03     99.30 o 
   4  16  -4      236.28      311.51    113.98 o 
   6  16  -4       73.49      -59.76    110.04 o 
  -3  17  -4       61.47       78.37    111.29 o 
  -1  17  -4      276.82      381.65    119.34 o 
   1  17  -4      159.09      280.74    110.04 o 
   3  17  -4       26.51      -27.02    107.71 o 
 -15   1  -3     1542.17     1436.82     81.55 o 
 -13   1  -3     2123.56     2213.30    140.99 o 
 -11   1  -3     3379.13     3135.26    160.40 o 
  -9   1  -3     2136.30     2127.80    186.98 o 
  -7   1  -3     5689.98     5876.15    409.74 o 
  -5   1  -3    18015.24    18700.05   1298.83 o 
  -3   1  -3    21171.96    21387.05   1045.56 o 
  -1   1  -3     8986.01     9402.27    887.48 o 
   1   1  -3     3121.22     3233.56    160.82 o 
   3   1  -3    27839.94    28652.87   1147.07 o 
   5   1  -3    20424.40    21444.44    711.85 o 
   7   1  -3     1890.34     1951.78     83.31 o 
   9   1  -3     4272.70     4432.53    160.16 o 
  11   1  -3     3809.86     3940.36    209.83 o 
  13   1  -3     2746.84     3006.33    165.78 o 
  15   1  -3      454.50      513.62     83.96 o 
 -16   2  -3       38.86       30.45     49.81 o 
 -14   2  -3       16.04        9.91     51.69 o 
 -12   2  -3      470.24      483.45     67.17 o 
 -10   2  -3      453.02      547.75     59.09 o 
  -8   2  -3      989.48      908.22     60.36 o 
  -6   2  -3      992.43      979.71     54.83 o 
  -4   2  -3      261.75      312.95     22.44 o 
  -2   2  -3      742.54      694.39     38.17 o 
   0   2  -3    11218.73    10902.81    540.09 o 
   2   2  -3     2261.72     2271.22    107.33 o 
   4   2  -3      661.59      678.13     30.72 o 
   6   2  -3     1684.46     1767.03     67.07 o 
   8   2  -3      914.36      944.12     46.46 o 
  10   2  -3      386.63      585.46     57.12 o 
  12   2  -3       52.33       74.60     53.95 o 
  14   2  -3       40.68       27.48     64.15 o 
  16   2  -3      178.07      378.53     86.13 o 
 -15   3  -3      597.31      501.73     69.19 o 
 -13   3  -3      754.30      747.91     80.27 o 
 -11   3  -3     1398.26     1380.89     96.72 o 
  -9   3  -3     2129.84     2123.99    102.55 o 
  -7   3  -3     4577.70     4587.54    182.83 o 
  -5   3  -3     9499.83     9376.64    354.02 o 
  -3   3  -3     5611.08     5566.10    195.15 o 
  -1   3  -3    34827.12    35982.93   1733.94 o 
   1   3  -3     3703.15     3839.78    234.19 o 
   3   3  -3     6952.91     6721.07    284.47 o 
   5   3  -3     9270.96     9491.25    326.79 o 
   7   3  -3     6758.14     6780.89    205.89 o 
   9   3  -3      864.76      876.17     46.06 o 
  11   3  -3     2782.47     2988.53    167.30 o 
  13   3  -3     1419.04     1484.86    105.59 o 
  15   3  -3      435.87      530.37     88.12 o 
 -16   4  -3      348.71      282.66     66.51 o 
 -14   4  -3      678.82      675.19    179.82 o 
 -12   4  -3      843.54      967.90     87.19 o 
 -10   4  -3     2097.65     2011.76    126.96 o 
  -8   4  -3      920.36      873.09     69.65 o 
  -6   4  -3      918.92      861.20     40.27 o 
  -4   4  -3     2622.16     2666.22    109.58 o 
  -2   4  -3     2912.53     2895.98    105.25 o 
   0   4  -3     1292.55     1213.81     50.66 o 
   2   4  -3     5862.28     6480.64    276.85 o 
   4   4  -3      547.27      605.86     30.51 o 
   6   4  -3     4501.90     4408.44    200.95 o 
   8   4  -3     1516.15     1585.47     65.92 o 
  10   4  -3     2425.50     2563.85    137.00 o 
  12   4  -3        1.70       -0.98     52.25 o 
  14   4  -3      317.02      325.01     85.44 o 
  16   4  -3      309.27      289.93     84.96 o 
 -15   5  -3      124.29       91.50     60.63 o 
 -13   5  -3      252.67      210.28     62.51 o 
 -11   5  -3     1338.62     1387.53     99.09 o 
  -9   5  -3     1574.34     1546.98     90.27 o 
  -7   5  -3     1404.05     1493.80     68.12 o 
  -5   5  -3     3012.29     2939.91    116.30 o 
  -3   5  -3     1724.03     1638.80     66.61 o 
  -1   5  -3     7418.11     7090.17    227.20 o 
   1   5  -3     6845.31     6941.53    245.28 o 
   3   5  -3      340.52      379.74     27.25 o 
   5   5  -3     3916.84     3756.22    147.40 o 
   7   5  -3     4207.37     4113.27    166.11 o 
   9   5  -3     1046.52     1155.41     65.84 o 
  11   5  -3     1347.61     1468.59    102.45 o 
  13   5  -3      832.10     1043.37     93.74 o 
  15   5  -3      282.68      320.27     80.06 o 
 -14   6  -3      335.39      324.45     71.66 o 
 -12   6  -3       87.98       80.88     70.05 o 
 -10   6  -3     1458.96     1378.80     96.22 o 
  -8   6  -3     2101.90     2052.41    111.82 o 
  -6   6  -3     1235.04     1273.39     54.08 o 
  -4   6  -3     1056.11     1022.42     48.32 o 
  -2   6  -3    18317.29    18040.15    633.83 o 
   0   6  -3     3820.86     3565.24    133.50 o 
   2   6  -3     4374.36     4290.88    191.35 o 
   4   6  -3     1204.32     1181.17     63.87 o 
   6   6  -3     2969.34     2941.80    129.99 o 
   8   6  -3      672.53      780.82     54.04 o 
  10   6  -3     2753.74     2756.37    152.30 o 
  12   6  -3      213.11      254.20     60.14 o 
  14   6  -3      337.39      298.63    122.92 o 
 -15   7  -3       14.33       22.73     90.54 o 
 -13   7  -3      540.38      508.20     72.95 o 
 -11   7  -3      410.44      399.64     63.07 o 
  -9   7  -3     1517.58     1502.09     99.13 o 
  -7   7  -3     1373.97     1347.13     73.69 o 
  -5   7  -3     1144.23     1118.19     51.62 o 
  -3   7  -3     1984.44     1929.26     90.27 o 
  -1   7  -3     3087.65     2780.21    115.18 o 
   1   7  -3     2902.26     2624.80    115.20 o 
   3   7  -3      664.86      653.11     40.74 o 
   5   7  -3     2427.70     2226.28    121.45 o 
   7   7  -3     1201.70     1229.96     77.18 o 
   9   7  -3     1811.67     1777.65    115.66 o 
  11   7  -3     1256.51     1298.30    148.15 o 
  13   7  -3        4.46       47.24    106.82 o 
  15   7  -3      192.08      236.01    128.83 o 
 -14   8  -3      131.62       58.15    112.01 o 
 -12   8  -3      366.94      528.91    109.86 o 
 -10   8  -3      631.03      635.62     65.82 o 
  -8   8  -3     3246.01     2984.49    165.84 o 
  -6   8  -3      955.55     1059.50     56.08 o 
  -4   8  -3     2565.63     2469.98     87.80 o 
  -2   8  -3     2017.05     1822.02     72.49 o 
   0   8  -3     7641.13     6827.11    270.03 o 
   2   8  -3     3094.04     2977.48    123.17 o 
   4   8  -3     2619.02     2365.74    128.80 o 
   6   8  -3      875.06      942.09     67.70 o 
   8   8  -3     2012.34     1922.40    171.14 o 
  10   8  -3      392.62      400.78     73.95 o 
  12   8  -3       59.79      213.10    104.31 o 
  14   8  -3       43.51       13.60    118.27 o 
 -13   9  -3       64.90      124.00    109.50 o 
 -11   9  -3       99.94      113.08     91.97 o 
  -9   9  -3      843.44      898.93    117.38 o 
  -7   9  -3      880.26      977.57     69.28 o 
  -5   9  -3      513.15      596.91     52.25 o 
  -3   9  -3     3117.92     2929.35    143.05 o 
  -1   9  -3     2641.32     2394.36    105.27 o 
   1   9  -3     3620.93     3184.53    160.55 o 
   3   9  -3       54.95      108.66     27.17 o 
   5   9  -3      570.83      660.07     55.17 o 
   7   9  -3      227.76      331.26     50.78 o 
   9   9  -3      794.12     1031.84     90.70 o 
  11   9  -3       63.82      253.28     79.74 o 
  13   9  -3       94.53      200.40    119.70 o 
 -12  10  -3      217.77      180.90     77.66 o 
 -10  10  -3      310.47      402.42     78.10 o 
  -8  10  -3      379.18      386.17     67.77 o 
  -6  10  -3     1190.99     1276.64     99.82 o 
  -4  10  -3     1149.86     1171.53     83.82 o 
  -2  10  -3     1560.31     1382.79     99.56 o 
   0  10  -3     4366.48     3844.39    211.85 o 
   2  10  -3      348.83      364.36     47.88 o 
   4  10  -3     2031.45     1938.77    122.60 o 
   6  10  -3     1857.57     1891.90    134.28 o 
   8  10  -3      634.01      744.19     75.06 o 
  10  10  -3      337.68      396.41     81.73 o 
  12  10  -3      861.23      788.71    133.84 o 
 -11  11  -3      106.23      159.96     81.23 o 
  -9  11  -3      334.72      447.15     76.73 o 
  -7  11  -3       90.57       81.20     61.24 o 
  -5  11  -3      417.97      390.63     71.39 o 
  -3  11  -3      424.59      571.14     93.58 o 
  -1  11  -3      634.74      726.27     96.08 o 
   1  11  -3      727.56      852.95    102.17 o 
   3  11  -3       12.01      101.99     70.14 o 
   5  11  -3      482.93      442.49     95.91 o 
   7  11  -3      108.26      258.73    105.03 o 
   9  11  -3       78.19      301.85    125.25 o 
  11  11  -3       57.99      -83.74    135.09 o 
 -12  12  -3      478.97      423.15    122.74 o 
 -10  12  -3      230.07      179.66     76.86 o 
  -8  12  -3       94.01       21.21     69.64 o 
  -6  12  -3     1326.11     1381.46    111.49 o 
  -4  12  -3      586.42      594.93    111.29 o 
  -2  12  -3      361.31      358.39     86.78 o 
   0  12  -3      490.87      558.79     92.33 o 
   2  12  -3      143.33      157.46     76.94 o 
   4  12  -3     1334.44     1229.23    144.75 o 
   6  12  -3     1952.53     1857.62    178.03 o 
   8  12  -3       36.48     -101.81    107.36 o 
  10  12  -3      443.95      407.42    151.91 o 
  12  12  -3     1710.68     1633.43    235.29 o 
 -11  13  -3       49.83       25.72     79.74 o 
  -9  13  -3      157.90      153.18     79.86 o 
  -7  13  -3      280.47      319.42     97.16 o 
  -5  13  -3       58.92       26.48     92.33 o 
  -3  13  -3      149.94      172.13     90.72 o 
  -1  13  -3       93.96      173.74     79.26 o 
   1  13  -3       74.47      199.86     80.34 o 
   3  13  -3       21.11        8.77     79.62 o 
   5  13  -3       18.86       50.64     88.75 o 
   7  13  -3      271.24      394.00    121.85 o 
   9  13  -3       85.21       48.67    133.66 o 
  11  13  -3      168.70      148.33    163.54 o 
 -10  14  -3       62.81       42.95     82.29 o 
  -8  14  -3      131.81       65.08     79.23 o 
  -6  14  -3     1060.77     1087.88    152.09 o 
  -4  14  -3      655.08      491.16    117.56 o 
  -2  14  -3      749.21      642.17    110.76 o 
   0  14  -3      276.13      158.89     85.71 o 
   2  14  -3      856.59      856.70    125.61 o 
   4  14  -3      740.28      570.78    119.70 o 
   6  14  -3      485.38      581.16    121.49 o 
   8  14  -3       65.56       40.44    126.68 o 
  10  14  -3      125.01      -14.49    144.93 o 
  -7  15  -3       75.25       13.78    110.40 o 
  -5  15  -3      559.04      637.34    128.83 o 
  -3  15  -3       21.21       41.87     96.44 o 
  -1  15  -3      175.80      214.18     95.55 o 
   1  15  -3      199.74      421.37    101.81 o 
   3  15  -3       48.83       43.66     91.97 o 
   5  15  -3      327.45      284.32    117.38 o 
   7  15  -3      120.36       88.03    120.78 o 
  -6  16  -3      352.46      396.86    128.65 o 
  -4  16  -3      304.61      350.34    116.12 o 
  -2  16  -3      158.11      242.27    105.57 o 
   0  16  -3        4.47      -12.52     96.80 o 
   2  16  -3      118.39       88.93     98.23 o 
   4  16  -3      276.76      309.37    111.11 o 
   6  16  -3      104.81      155.85    118.09 o 
  -3  17  -3       78.86       88.93    110.04 o 
  -1  17  -3      229.36      292.73    114.87 o 
   1  17  -3      335.83      276.26    109.15 o 
   3  17  -3       62.20      108.43    108.97 o 
 -16   0  -2     1528.41     1547.55    121.86 o 
 -14   0  -2       61.67       72.66     61.60 o 
 -12   0  -2     1519.43     1465.24    137.42 o 
  -8   0  -2    10388.52    10455.97    912.53 o 
  -2   0  -2    23518.01    21799.43   1867.29 o 
   2   0  -2    13698.52    14012.67    641.68 o 
   4   0  -2    13055.73    15169.65    739.41 o 
   6   0  -2    10933.41    10669.64    469.67 o 
   8   0  -2     8341.82     8647.41    391.38 o 
  10   0  -2     3704.37     4063.96    229.88 o 
  12   0  -2      977.72     1130.64    121.67 o 
  14   0  -2      329.59      315.45    105.39 o 
  16   0  -2     1440.42     1667.07    186.98 o 
 -15   1  -2      260.73      317.20     51.79 o 
 -13   1  -2      183.78      297.47     62.60 o 
 -11   1  -2      310.73      380.14     89.20 o 
  -3   1  -2      269.61      281.35     23.26 o 
  -1   1  -2     1282.25     1268.62     65.37 o 
   1   1  -2     4005.07     4144.10    209.19 o 
   3   1  -2     1110.16     1128.98     48.83 o 
   5   1  -2     5567.43     6025.28    229.65 o 
   7   1  -2      157.36      193.47     17.65 o 
   9   1  -2        4.90       24.68     21.56 o 
  11   1  -2      386.18      543.84     60.92 o 
  13   1  -2      158.19      349.85     66.34 o 
  15   1  -2      145.22      294.29     76.65 o 
 -16   2  -2     1389.26     1368.87     82.18 o 
 -14   2  -2      163.53      167.30     64.40 o 
 -12   2  -2     1005.14     1144.74     93.81 o 
 -10   2  -2     2339.69     2563.64    140.56 o 
  -8   2  -2     4608.32     4653.99    203.22 o 
  -6   2  -2     2492.21     2461.24    103.39 o 
  -4   2  -2     6236.45     6356.82    217.55 o 
  -2   2  -2    28158.24    28318.19   1233.29 o 
   0   2  -2    60783.67    61442.68   2952.10 o 
   2   2  -2    21371.56    22283.51   1037.06 o 
   4   2  -2     8070.18     8718.23    369.02 o 
   6   2  -2     5367.50     5220.56    208.68 o 
   8   2  -2     5465.30     5588.80    195.27 o 
  10   2  -2     2067.59     2204.12    107.72 o 
  12   2  -2     1064.20     1169.99     89.46 o 
  14   2  -2      126.98       93.59     95.10 o 
  16   2  -2     1147.67     1320.51    116.21 o 
 -15   3  -2      177.12       83.25     58.35 o 
 -13   3  -2      693.15      865.34     81.48 o 
 -11   3  -2      400.46      396.84     55.47 o 
  -9   3  -2      353.35      382.41     36.64 o 
  -7   3  -2     1938.38     1892.77     76.28 o 
  -5   3  -2     5239.26     5536.61    208.21 o 
  -3   3  -2      841.14      850.57     32.22 o 
  -1   3  -2    34028.48    33990.03   1658.65 o 
   1   3  -2    26912.50    29176.82   1436.62 o 
   3   3  -2     1873.30     2001.98    101.10 o 
   5   3  -2     6614.81     6894.04    254.33 o 
   7   3  -2     1442.21     1497.87     56.09 o 
   9   3  -2     1890.63     2060.25    105.19 o 
  11   3  -2     1122.90     1219.84     88.83 o 
  13   3  -2      354.00      398.65     68.89 o 
  15   3  -2       46.93      126.93     93.04 o 
 -16   4  -2      104.80       70.35     60.16 o 
 -14   4  -2      703.64      749.26     81.00 o 
 -12   4  -2      684.50      653.09    105.03 o 
 -10   4  -2     1988.65     2086.42    125.38 o 
  -8   4  -2     1925.22     1834.07     76.58 o 
  -6   4  -2     5958.06     5800.60    195.37 o 
  -4   4  -2    10470.58    10894.06    422.91 o 
  -2   4  -2    16807.32    16884.65    593.09 o 
   0   4  -2     6170.75     6062.11    320.67 o 
   2   4  -2    12869.10    13760.66    545.20 o 
   4   4  -2    13273.54    13176.95    468.74 o 
   6   4  -2     3434.70     3311.50    148.17 o 
   8   4  -2     1249.30     1228.83     57.36 o 
  10   4  -2     3459.00     3655.33    186.43 o 
  12   4  -2     1051.36     1139.10     88.11 o 
  14   4  -2      643.45      984.73    144.75 o 
  16   4  -2      385.59      328.99     97.87 o 
 -15   5  -2      271.04      349.19     75.38 o 
 -13   5  -2     1025.13     1092.25     92.59 o 
 -11   5  -2     1846.48     2035.06    116.35 o 
  -9   5  -2      342.72      379.71     39.50 o 
  -7   5  -2     2655.63     2751.03    120.78 o 
  -5   5  -2     5092.87     5399.27    205.04 o 
  -3   5  -2      297.86      486.68     24.91 o 
  -1   5  -2     2047.68     1987.17     63.53 o 
   1   5  -2     1959.50     1829.04     72.66 o 
   3   5  -2      129.37      252.73     24.42 o 
   5   5  -2     4850.06     4884.39    185.83 o 
   7   5  -2     4240.19     4128.23    149.87 o 
   9   5  -2      413.02      557.46     48.68 o 
  11   5  -2     2311.98     2325.65    146.39 o 
  13   5  -2     1163.61     1275.26    102.16 o 
  15   5  -2      242.69      354.80     85.26 o 
 -14   6  -2      481.64      392.48     97.78 o 
 -12   6  -2      680.90      720.80     76.14 o 
 -10   6  -2      799.71      884.43     73.09 o 
  -8   6  -2      837.57      784.50     49.41 o 
  -6   6  -2     2356.69     2340.41     98.51 o 
  -4   6  -2     3793.49     3698.46    145.03 o 
  -2   6  -2     9042.04     8789.95    300.98 o 
   0   6  -2     1631.77     1605.81     71.89 o 
   2   6  -2     5990.32     5533.01    243.82 o 
   4   6  -2     7070.88     6865.43    252.07 o 
   6   6  -2     2231.19     2232.36     89.23 o 
   8   6  -2     1483.99     1593.07     85.53 o 
  10   6  -2     1715.20     1864.05    116.89 o 
  12   6  -2      570.76      700.80     75.53 o 
  14   6  -2      344.64      372.71    122.74 o 
 -15   7  -2      156.73      184.30    119.52 o 
 -13   7  -2      501.07      399.45     71.30 o 
 -11   7  -2     1462.64     1376.11    108.07 o 
  -9   7  -2      767.70      728.90     66.75 o 
  -7   7  -2     2146.26     2225.97    111.95 o 
  -5   7  -2     4499.04     4402.75    155.13 o 
  -3   7  -2     1317.57     1144.65     43.90 o 
  -1   7  -2      679.51      633.62     33.31 o 
   1   7  -2     1985.62     1856.07     76.15 o 
   3   7  -2     3573.12     3196.90    147.51 o 
   5   7  -2     3432.12     3143.13    147.37 o 
   7   7  -2     2405.03     2315.56    124.14 o 
   9   7  -2      409.41      563.52     66.75 o 
  11   7  -2     1217.23     1259.47    148.33 o 
  13   7  -2      579.97      546.80    121.49 o 
  15   7  -2      111.71      103.60    122.57 o 
 -14   8  -2      360.23      319.56    123.64 o 
 -12   8  -2      620.12      648.97    118.27 o 
 -10   8  -2      188.61      217.22     84.10 o 
  -8   8  -2      142.82      130.43     44.29 o 
  -6   8  -2     1743.88     1717.69     78.59 o 
  -4   8  -2     3902.20     3663.83    133.27 o 
  -2   8  -2      330.76      345.18     27.79 o 
   0   8  -2      163.43      240.00     29.17 o 
   2   8  -2      426.40      422.28     36.03 o 
   4   8  -2     1266.29     1283.11     69.46 o 
   6   8  -2      774.01      860.41     79.19 o 
   8   8  -2       58.56      177.85     62.09 o 
  10   8  -2      164.86      258.86     65.81 o 
  12   8  -2      689.80      808.93    130.26 o 
  14   8  -2      739.21      652.19    138.67 o 
 -13   9  -2      242.03       52.78    108.79 o 
 -11   9  -2      581.22      721.79    115.94 o 
  -9   9  -2      791.92      939.57     85.79 o 
  -7   9  -2      436.69      455.75     60.82 o 
  -5   9  -2     2986.96     2802.20    134.52 o 
  -3   9  -2     9408.44     8925.93    387.84 o 
  -1   9  -2     1498.91     1315.84     84.39 o 
   1   9  -2      495.94      498.83     44.89 o 
   3   9  -2     4860.87     4467.94    187.74 o 
   5   9  -2     1660.86     1400.33     78.06 o 
   7   9  -2      231.38      397.77     58.41 o 
   9   9  -2     1005.76     1151.26     95.40 o 
  11   9  -2     1379.19     1357.00    114.87 o 
  13   9  -2      400.41      302.74    118.63 o 
 -12  10  -2       52.69      140.17    142.25 o 
 -10  10  -2      152.25      205.92     67.94 o 
  -8  10  -2      203.91      204.28     60.95 o 
  -6  10  -2      652.16      638.39     72.01 o 
  -4  10  -2      828.26      911.56     75.71 o 
  -2  10  -2      138.55      152.23     48.04 o 
   0  10  -2      772.34      899.82     95.95 o 
   2  10  -2     1437.23     1234.38     81.35 o 
   4  10  -2     1005.45     1036.95    101.99 o 
   6  10  -2      610.13      711.36     78.19 o 
   8  10  -2      223.02      323.92     61.30 o 
  10  10  -2      118.72      191.13     72.25 o 
  12  10  -2        1.73       67.28    106.10 o 
 -13  11  -2       86.66       32.64     79.41 o 
 -11  11  -2      288.84      246.84     77.20 o 
  -9  11  -2     1462.93     1349.19    111.05 o 
  -7  11  -2      875.39      991.08     90.39 o 
  -5  11  -2       77.24       44.20     54.20 o 
  -3  11  -2      584.67      524.61     90.36 o 
  -1  11  -2     1370.04     1412.99    142.07 o 
   1  11  -2     1969.09     1858.47    121.19 o 
   3  11  -2     1579.49     1426.05    140.64 o 
   5  11  -2      741.29      712.85    108.79 o 
   7  11  -2     1793.72     1728.80    182.33 o 
   9  11  -2     1064.44     1061.40    168.37 o 
  11  11  -2      303.43      387.20    149.94 o 
 -12  12  -2       64.81       89.53    115.77 o 
 -10  12  -2      109.64      163.55     75.72 o 
  -8  12  -2       86.38       52.04     69.02 o 
  -6  12  -2       55.85      130.73     92.59 o 
  -4  12  -2      828.10      929.89    123.82 o 
  -2  12  -2      127.73      118.63     75.51 o 
   0  12  -2      282.51      277.52     75.33 o 
   2  12  -2      268.33      300.78     80.34 o 
   4  12  -2      274.29      381.83     92.33 o 
   6  12  -2      186.52      263.92     99.66 o 
   8  12  -2        8.56     -171.77    106.28 o 
  10  12  -2       91.92      244.24    139.03 o 
 -11  13  -2      504.06      437.82    158.26 o 
  -9  13  -2      448.47      434.02     86.13 o 
  -7  13  -2      573.90      647.73     86.31 o 
  -5  13  -2      232.05      199.33     95.91 o 
  -3  13  -2      938.70     1020.42    135.98 o 
  -1  13  -2     1058.59     1010.22    122.92 o 
   1  13  -2      740.22      801.24    111.11 o 
   3  13  -2      416.26      383.26     90.90 o 
   5  13  -2      385.67      423.88    110.93 o 
   7  13  -2      831.83      778.87    147.62 o 
   9  13  -2      316.47      242.27    135.45 o 
  11  13  -2      436.24      566.48    172.31 o 
 -10  14  -2       72.11      113.31     82.90 o 
  -8  14  -2      150.16       78.88    114.87 o 
  -6  14  -2      333.45      307.58    108.61 o 
  -4  14  -2      197.74      208.63    100.91 o 
  -2  14  -2      102.95      238.69     90.18 o 
   0  14  -2       39.26       37.22     79.98 o 
   2  14  -2       84.15      165.69     86.42 o 
   4  14  -2       40.35      298.09    101.27 o 
   6  14  -2      100.31      206.48    107.36 o 
   8  14  -2      143.21      -25.94    122.21 o 
  10  14  -2       35.46        6.98    146.72 o 
  -7  15  -2      115.77      162.29    112.19 o 
  -5  15  -2      178.40      144.93    109.68 o 
  -3  15  -2      238.91      246.74    100.38 o 
  -1  15  -2      734.45      833.26    123.46 o 
   1  15  -2      648.26      742.91    117.91 o 
   3  15  -2       47.74       51.89     91.43 o 
   5  15  -2       34.10       -8.59    102.70 o 
   7  15  -2      207.86      191.81    127.75 o 
  -6  16  -2      125.19      195.21    118.45 o 
  -4  16  -2      206.10      308.83    113.26 o 
  -2  16  -2      459.33      553.24    115.41 o 
   0  16  -2       47.09      -48.31     93.40 o 
   2  16  -2      150.61      199.15     99.66 o 
   4  16  -2      137.04       65.49    102.17 o 
   6  16  -2       39.44       68.53    116.48 o 
  -3  17  -2        3.03      -15.92    104.85 o 
  -1  17  -2      142.67      375.93    116.66 o 
   1  17  -2      230.08      388.45    114.16 o 
   3  17  -2       15.61      -75.87    104.31 o 
 -15   1  -1      316.44      291.25     50.54 o 
 -13   1  -1     3297.32     3194.39    261.23 o 
 -11   1  -1     2700.67     2684.98    212.57 o 
  -9   1  -1     1192.41     1143.70    105.39 o 
  -7   1  -1     1569.57     1649.44     94.66 o 
  -5   1  -1    29628.26    32677.67   2640.61 o 
  -3   1  -1    31189.61    32197.34   1476.99 o 
  -1   1  -1     5475.54     5572.24    268.02 o 
   1   1  -1     1614.43     1543.86     78.75 o 
   3   1  -1    40154.02    42095.96   2217.27 o 
   5   1  -1    21366.20    23380.21    702.83 o 
   7   1  -1     2012.06     2029.18     73.53 o 
   9   1  -1     3058.87     3267.70    119.82 o 
  11   1  -1     4982.72     5322.82    235.13 o 
  13   1  -1     1638.44     1700.07    118.36 o 
  15   1  -1     1058.28     1328.22    109.38 o 
 -16   2  -1      941.52     1045.23     72.06 o 
 -14   2  -1       70.32       84.23     61.67 o 
 -12   2  -1      114.49      108.77     53.61 o 
 -10   2  -1      859.68      829.69     98.23 o 
  -8   2  -1     1525.07     1559.28     83.45 o 
  -6   2  -1      103.85      159.43     17.63 o 
  -4   2  -1      495.06      526.22     25.45 o 
  -2   2  -1     9466.00     9730.56    626.34 o 
   0   2  -1     9782.41    10317.57    497.01 o 
   2   2  -1     2171.22     2076.09    164.97 o 
   4   2  -1     4388.83     4690.95    228.03 o 
   6   2  -1     4423.95     4613.94    168.41 o 
   8   2  -1     1963.63     2026.34     78.07 o 
  10   2  -1      301.28      428.30     44.35 o 
  12   2  -1       39.84      118.82     53.58 o 
  14   2  -1      153.24      246.25     69.81 o 
  16   2  -1       59.30      172.37     81.10 o 
 -15   3  -1      533.64      476.85     78.85 o 
 -13   3  -1     1217.98     1328.18     99.63 o 
 -11   3  -1     3942.17     4114.29    207.72 o 
  -9   3  -1     2533.84     2659.17    111.15 o 
  -7   3  -1     6905.88     7289.09    263.57 o 
  -5   3  -1     9279.49     9295.77    295.40 o 
  -3   3  -1     5467.60     5363.95    208.86 o 
  -1   3  -1    14199.58    14998.54    812.96 o 
   1   3  -1    40648.21    44474.39   2205.81 o 
   3   3  -1     5329.98     5152.63    275.82 o 
   5   3  -1     5592.22     5787.87    214.48 o 
   7   3  -1     5901.59     5802.04    208.98 o 
   9   3  -1     3092.15     3128.89    136.36 o 
  11   3  -1     1290.97     1387.96     98.64 o 
  13   3  -1     1376.34     1376.63    136.16 o 
  15   3  -1     1009.48     1208.27    105.69 o 
 -16   4  -1      209.44      190.06     62.63 o 
 -14   4  -1      153.77      143.84     64.21 o 
 -12   4  -1       50.84       22.94     49.98 o 
 -10   4  -1     2557.51     2528.89    151.38 o 
  -8   4  -1     2273.48     2292.88     89.35 o 
  -6   4  -1     4583.17     4639.39    144.08 o 
  -4   4  -1      415.86      502.97     22.37 o 
  -2   4  -1    14853.79    15329.98    735.10 o 
   0   4  -1     4709.61     4775.61    306.31 o 
   2   4  -1     7967.68     8208.15    421.38 o 
   4   4  -1     1708.98     1769.62     86.10 o 
   6   4  -1     1839.84     1774.51     81.26 o 
   8   4  -1     1170.62     1231.55     63.13 o 
  10   4  -1     1022.10     1159.72     69.12 o 
  12   4  -1      455.95      660.65     77.12 o 
  14   4  -1      908.77     1281.29    107.78 o 
  16   4  -1      304.48      358.35    125.70 o 
 -15   5  -1      432.19      518.14     81.50 o 
 -13   5  -1      414.89      467.42     70.01 o 
 -11   5  -1     1168.46     1146.95    125.79 o 
  -9   5  -1     1867.89     1912.93     98.50 o 
  -7   5  -1     5819.64     5855.61    242.56 o 
  -5   5  -1     4064.58     3947.74    131.95 o 
  -3   5  -1     1519.40     1464.93     61.44 o 
  -1   5  -1    12539.19    12254.40    479.78 o 
   1   5  -1    10407.94     9950.08    448.33 o 
   3   5  -1      735.73      575.84     31.63 o 
   5   5  -1     5370.49     5562.03    310.98 o 
   7   5  -1     4502.31     4693.96    177.68 o 
   9   5  -1     1406.44     1511.13     85.03 o 
  11   5  -1      942.69     1084.31    117.29 o 
  13   5  -1      373.73      439.27     72.42 o 
  15   5  -1      140.07      146.83     75.42 o 
 -14   6  -1      271.53      280.71     87.58 o 
 -12   6  -1      547.82      690.26     99.13 o 
 -10   6  -1     1810.95     1755.68    114.45 o 
  -8   6  -1      276.53      359.93     37.41 o 
  -6   6  -1     1627.62     1702.79     67.71 o 
  -4   6  -1     1340.32     1450.01     61.87 o 
  -2   6  -1     6573.47     6447.20    203.66 o 
   0   6  -1     2970.32     2626.17    133.70 o 
   2   6  -1    12615.84    12374.31    460.83 o 
   4   6  -1     2596.93     2571.75    120.22 o 
   6   6  -1     1458.85     1450.65     79.81 o 
   8   6  -1     3931.27     4037.11    188.88 o 
  10   6  -1     2015.01     2011.08    109.78 o 
  12   6  -1      235.15      402.72     62.81 o 
  14   6  -1      266.90      320.51     75.93 o 
 -15   7  -1       99.89       19.68    113.62 o 
 -13   7  -1      105.04      273.02     65.58 o 
 -11   7  -1      594.45      695.59     69.24 o 
  -9   7  -1     1246.54     1286.44     86.29 o 
  -7   7  -1     1138.85     1142.17     60.35 o 
  -5   7  -1     1065.63     1133.08     48.74 o 
  -3   7  -1     2515.34     2436.21     87.40 o 
  -1   7  -1     5334.98     5030.87    246.52 o 
   1   7  -1     4834.33     4277.97    168.00 o 
   3   7  -1      788.35      700.79     43.47 o 
   5   7  -1      435.02      517.48     44.00 o 
   7   7  -1      924.20     1030.90     53.61 o 
   9   7  -1     1068.49     1150.55     63.53 o 
  11   7  -1      308.08      734.50    107.36 o 
  13   7  -1      385.33      837.92    137.06 o 
  15   7  -1       51.40      -55.11    115.23 o 
 -14   8  -1       38.75      131.15    114.51 o 
 -12   8  -1      214.53      306.50    100.91 o 
 -10   8  -1      426.12      452.69     93.76 o 
  -8   8  -1     1514.06     1681.44    134.37 o 
  -6   8  -1     1483.36     1522.45     81.04 o 
  -4   8  -1     1624.41     1661.73     78.71 o 
  -2   8  -1     3106.44     2909.22    126.31 o 
   0   8  -1     8324.93     7322.13    353.69 o 
   2   8  -1      399.42      398.88     31.08 o 
   4   8  -1      936.95      942.45     62.92 o 
   6   8  -1     1125.80     1145.50     70.23 o 
   8   8  -1     1938.26     1919.09    119.05 o 
  10   8  -1      835.73      874.66     87.30 o 
  12   8  -1      729.91      728.95    123.82 o 
  14   8  -1      209.02      402.05    125.79 o 
 -13   9  -1       34.32       68.71    110.22 o 
 -11   9  -1       58.19      183.58     96.26 o 
  -9   9  -1      648.17      745.59     79.37 o 
  -7   9  -1      284.08      292.30     73.00 o 
  -5   9  -1      102.95      145.98     37.67 o 
  -3   9  -1     1366.89     1402.10     86.42 o 
  -1   9  -1     2146.18     1928.85    104.49 o 
   1   9  -1     1438.49     1240.25     76.19 o 
   3   9  -1     1253.97     1208.48     59.58 o 
   5   9  -1       31.75      130.10     35.33 o 
   7   9  -1     1413.29     1424.27     87.34 o 
   9   9  -1      647.33      889.60     83.87 o 
  11   9  -1      732.49      959.77    123.64 o 
  13   9  -1       54.88      279.66    119.52 o 
 -12  10  -1     1224.03     1298.29    113.42 o 
 -10  10  -1      467.34      482.54    113.35 o 
  -8  10  -1     1033.95     1148.40     94.87 o 
  -6  10  -1     1361.26     1452.24    104.43 o 
  -4  10  -1     1374.85     1408.88     89.72 o 
  -2  10  -1      162.77      186.11     73.63 o 
   0  10  -1     5055.12     4363.21    220.09 o 
   2  10  -1     1580.57     1359.12    100.42 o 
   4  10  -1     1922.29     1902.71    189.84 o 
   6  10  -1     1539.54     1553.80    156.38 o 
   8  10  -1      822.25      783.92     77.88 o 
  10  10  -1      411.92      388.74     77.43 o 
  12  10  -1      488.50      736.11    131.51 o 
 -13  11  -1       76.40       88.68     79.05 o 
 -11  11  -1       45.98      -59.90     69.84 o 
  -9  11  -1       51.54      103.40     66.36 o 
  -7  11  -1      357.50      479.44     94.03 o 
  -5  11  -1       43.18       17.45     52.22 o 
  -3  11  -1       91.87      103.78     68.35 o 
  -1  11  -1     1253.67     1070.88    126.32 o 
   1  11  -1      315.37      304.45     51.60 o 
   3  11  -1      346.15      427.64     85.35 o 
   5  11  -1      590.41      432.29     99.30 o 
   7  11  -1      425.65      722.69    124.53 o 
   9  11  -1      164.47      167.48    116.30 o 
  11  11  -1      179.14      285.39    144.93 o 
 -12  12  -1      698.60      712.38    157.01 o 
 -10  12  -1      330.81      173.24    130.97 o 
  -8  12  -1      134.90      148.91     69.89 o 
  -6  12  -1     1784.55     1727.60    124.67 o 
  -4  12  -1     3908.75     3739.94    283.06 o 
  -2  12  -1      747.75      834.16    109.15 o 
   0  12  -1      339.21      392.75     81.95 o 
   2  12  -1     1311.70     1344.28    139.38 o 
   4  12  -1      834.99      945.09    128.47 o 
   6  12  -1      606.53      740.04    125.25 o 
   8  12  -1      144.49     -174.99    107.54 o 
  10  12  -1      507.66      628.21    157.81 o 
 -11  13  -1      143.82      253.45     83.71 o 
  -9  13  -1       23.05       -0.65    131.06 o 
  -7  13  -1      231.91      216.31     72.73 o 
  -5  13  -1       37.71       -3.76     86.78 o 
  -3  13  -1       78.48       87.67     85.35 o 
  -1  13  -1       41.31      216.50     80.16 o 
   1  13  -1      391.47      505.47     95.73 o 
   3  13  -1       55.40       98.05     81.41 o 
   5  13  -1       40.44      -19.15     89.28 o 
   7  13  -1      331.55      321.00    120.60 o 
   9  13  -1      174.96      109.68    132.05 o 
  11  13  -1      124.96      126.86    156.92 o 
 -10  14  -1      214.47      178.27     82.34 o 
  -8  14  -1       15.29      -15.57     74.39 o 
  -6  14  -1      504.19      720.72    128.47 o 
  -4  14  -1      576.86      639.84    118.45 o 
  -2  14  -1      235.52      238.87     88.39 o 
   0  14  -1       66.90      110.58     81.77 o 
   2  14  -1      705.49      720.00    115.59 o 
   4  14  -1      868.57      862.61    130.80 o 
   6  14  -1      765.53      800.34    134.20 o 
   8  14  -1       70.78     -133.84    121.85 o 
  10  14  -1      394.71      213.46    153.52 o 
  -7  15  -1       93.99      270.90    113.98 o 
  -5  15  -1       12.35      204.51    106.82 o 
  -3  15  -1      118.36      139.21     93.94 o 
  -1  15  -1      210.22      416.01    102.35 o 
   1  15  -1      203.70      548.23    108.43 o 
   3  15  -1      278.05      257.66    102.88 o 
   5  15  -1       27.74       29.52    103.06 o 
   7  15  -1      287.89      366.62    130.97 o 
  -6  16  -1       95.42      120.78    112.72 o 
  -4  16  -1      309.29      310.08    110.22 o 
  -2  16  -1      113.95      278.77    103.42 o 
   0  16  -1       58.47       11.63     95.19 o 
   2  16  -1      145.88      248.53    103.78 o 
   4  16  -1      134.01      320.82    112.90 o 
   6  16  -1      296.95      159.96    121.85 o 
  -3  17  -1        6.93      -30.60    103.78 o 
  -1  17  -1      625.25      577.94    128.11 o 
   1  17  -1      237.71      345.87    112.55 o 
   3  17  -1       22.23       16.82    105.57 o 
 -16   0   0     1417.54     1299.74    176.42 o 
 -14   0   0      115.43      169.09     83.02 o 
 -12   0   0     1181.11     1192.73    123.28 o 
  -8   0   0     9000.57    10004.00    841.67 o 
  -6   0   0    15520.49    16193.53    894.78 o 
  -2   0   0     3555.55     4249.70    414.40 o 
   2   0   0     5281.86     5644.08    398.65 o 
   4   0   0     1481.11     1703.79     80.36 o 
   6   0   0    13532.97    13749.51    655.25 o 
   8   0   0     9384.91     9977.42    530.57 o 
  10   0   0      150.42      322.44     69.42 o 
  12   0   0     1264.33     1385.26    135.81 o 
  14   0   0      206.81      259.80     98.05 o 
  16   0   0     1396.71     1399.57    169.44 o 
 -15   1   0      238.38      251.85     56.85 o 
 -13   1   0      112.13      254.26     84.63 o 
 -11   1   0      160.68      157.63     61.73 o 
  -9   1   0      149.28      206.84     49.92 o 
  -7   1   0      872.10      907.87     55.20 o 
  -5   1   0     1430.37     1758.95     77.78 o 
  -3   1   0     5556.09     5922.20    250.59 o 
  -1   1   0      230.92      177.25     14.16 o 
   3   1   0     5483.84     5942.71    245.11 o 
   5   1   0     1484.57     1736.10     59.01 o 
   7   1   0      940.25      954.63     38.22 o 
   9   1   0      112.16      219.95     30.47 o 
  11   1   0      137.14      232.80     42.62 o 
  13   1   0      114.71      274.50     62.56 o 
  15   1   0      258.52      453.56    105.30 o 
 -16   2   0      550.17      493.75     57.50 o 
 -14   2   0      702.97      722.38     80.34 o 
 -12   2   0     1175.69     1210.44    135.09 o 
 -10   2   0     3922.56     4049.30    308.65 o 
  -8   2   0     6119.08     6306.67    258.47 o 
  -6   2   0    15310.47    15789.66    551.55 o 
  -4   2   0     3278.14     3657.17    126.24 o 
  -2   2   0     2009.52     1937.76     85.07 o 
   0   2   0    34894.69    34688.43   1699.26 o 
   4   2   0     3875.90     4146.22    188.13 o 
   6   2   0    14061.08    14623.25    521.52 o 
   8   2   0     6313.05     6402.71    243.19 o 
  10   2   0     4190.66     4279.69    189.99 o 
  12   2   0     1386.54     1566.65    103.14 o 
  14   2   0      468.90      639.56     94.29 o 
  16   2   0      474.16      622.01     93.53 o 
 -15   3   0       17.05      -13.51     63.91 o 
 -13   3   0      694.00      686.29     76.82 o 
 -11   3   0     2286.23     2286.02    130.34 o 
  -9   3   0      191.21      275.96     47.15 o 
  -7   3   0     3224.88     3198.32    131.35 o 
  -5   3   0     2235.96     2315.28     91.76 o 
  -3   3   0     8140.43     8027.82    337.36 o 
  -1   3   0    22482.21    23080.32   1180.41 o 
   1   3   0    23815.91    25051.36   1180.68 o 
   3   3   0     7736.57     7579.01    866.90 o 
   5   3   0     2502.41     2563.21     94.22 o 
   7   3   0     3853.15     3885.53    137.94 o 
   9   3   0      176.14      242.86     36.00 o 
  11   3   0     2063.12     2170.13    113.44 o 
  13   3   0      736.68      953.22    118.45 o 
  15   3   0       43.84       87.44    108.61 o 
 -16   4   0      444.46      563.19     82.59 o 
 -14   4   0      649.36      683.96     82.25 o 
 -12   4   0      746.54      803.85     77.72 o 
 -10   4   0     3107.38     3082.02    168.27 o 
  -8   4   0     1180.14     1149.72     56.41 o 
  -6   4   0     1953.57     1958.02     78.01 o 
  -4   4   0     6182.92     6268.75    191.26 o 
  -2   4   0    11221.42    11085.93    440.70 o 
   0   4   0       61.36      111.78     16.84 o 
   2   4   0    10667.84    10999.86    618.66 o 
   4   4   0     5238.26     5200.50    243.12 o 
   6   4   0     2068.81     2208.01     83.90 o 
   8   4   0     1201.81     1137.22     56.75 o 
  10   4   0     3068.20     3143.18    146.78 o 
  12   4   0      983.72     1148.72     91.88 o 
  14   4   0      740.58      931.12     91.80 o 
  16   4   0      439.76      500.47     90.21 o 
 -15   5   0      247.87      208.15     69.17 o 
 -13   5   0      350.87      319.43     63.45 o 
 -11   5   0     1297.83     1327.05     90.20 o 
  -9   5   0      789.09      800.25     50.84 o 
  -7   5   0     6883.40     6894.60    283.58 o 
  -5   5   0     5217.22     5141.14    171.84 o 
  -3   5   0     6750.39     6552.23    197.56 o 
  -1   5   0     4820.96     5061.65    181.44 o 
   1   5   0     4671.97     5068.91    211.23 o 
   3   5   0     5775.64     5696.01    245.89 o 
   5   5   0     4726.33     4467.04    181.87 o 
   7   5   0     7954.88     7784.99    275.11 o 
   9   5   0      458.19      532.77     60.12 o 
  11   5   0     1034.49     1202.54     92.91 o 
  13   5   0      429.05      515.41     72.68 o 
  15   5   0      417.51      515.68     83.38 o 
 -14   6   0      759.78      781.85     86.62 o 
 -12   6   0      585.88      608.91     68.06 o 
 -10   6   0      598.35      804.98     67.71 o 
  -8   6   0      528.45      659.88     59.30 o 
  -6   6   0     1504.61     1620.93     77.10 o 
  -4   6   0     4416.37     4316.79    147.18 o 
  -2   6   0    11364.96    11049.32    446.35 o 
   0   6   0       54.93       42.73     20.67 o 
   2   6   0    12602.81    11810.74    446.68 o 
   4   6   0     4306.89     4010.22    189.08 o 
   6   6   0     1865.81     1945.96     75.70 o 
   8   6   0      655.80      773.79     65.26 o 
  10   6   0      537.87      810.61     66.86 o 
  12   6   0      461.65      567.02     71.83 o 
  14   6   0      798.67      967.54     93.77 o 
 -15   7   0      159.08      118.99    114.69 o 
 -13   7   0     1445.74     1340.88    155.85 o 
 -11   7   0     1789.79     1766.92    112.86 o 
  -9   7   0      231.15      257.34     43.93 o 
  -7   7   0     1883.60     1894.64     95.24 o 
  -5   7   0     4464.26     4298.08    149.72 o 
  -3   7   0     1293.17     1235.00     53.92 o 
  -1   7   0     3283.19     3074.95    156.17 o 
   1   7   0     3610.56     3273.61    156.74 o 
   3   7   0     1731.91     1596.45     77.33 o 
   5   7   0     4440.49     4089.56    192.74 o 
   7   7   0     2119.75     2018.60     84.32 o 
   9   7   0      102.17      153.87     42.95 o 
  11   7   0     1619.36     1773.79    114.51 o 
  13   7   0     1284.93     1359.67    161.93 o 
  15   7   0      172.80       77.83    117.20 o 
 -14   8   0      219.94      149.05    112.90 o 
 -12   8   0      341.98      455.73    108.97 o 
 -10   8   0      115.14      180.54     82.13 o 
  -8   8   0      513.20      669.16     71.49 o 
  -6   8   0     1508.17     1511.44     86.01 o 
  -4   8   0     2987.27     2767.46    111.59 o 
  -2   8   0     1873.73     1856.94     78.62 o 
   0   8   0       24.69       82.29     38.68 o 
   2   8   0     1730.96     1626.91     76.14 o 
   4   8   0     2646.78     2423.25    109.61 o 
   6   8   0     1623.74     1762.51    101.21 o 
   8   8   0      548.28      866.14     71.83 o 
  10   8   0       57.88      135.08     61.62 o 
  12   8   0      269.54      250.68    107.89 o 
  14   8   0      248.83      106.64    113.98 o 
 -13   9   0      457.37      399.72    119.52 o 
 -11   9   0      808.77      897.32    124.53 o 
  -9   9   0      672.39      882.21     83.03 o 
  -7   9   0     1937.17     1882.59    183.04 o 
  -5   9   0     3113.92     2766.26    138.10 o 
  -3   9   0      542.48      624.32     58.48 o 
  -1   9   0     1182.39     1223.19     76.83 o 
   1   9   0     1265.31     1350.01     78.05 o 
   3   9   0      335.34      307.76     42.14 o 
   5   9   0     3463.77     3033.41    192.51 o 
   7   9   0     1680.19     1574.32    109.62 o 
   9   9   0      860.65     1009.16    111.92 o 
  11   9   0      758.32      758.65    120.24 o 
  13   9   0      454.96      544.48    125.43 o 
 -12  10   0     1120.10     1330.92    113.61 o 
 -10  10   0       59.34      127.56     64.35 o 
  -8  10   0      115.78      173.86     65.49 o 
  -6  10   0      468.45      534.74     66.86 o 
  -4  10   0     1324.85     1328.42     93.58 o 
  -2  10   0      158.53      209.31     47.68 o 
   0  10   0      695.19      781.51     76.18 o 
   2  10   0       91.12      143.17     37.19 o 
   4  10   0     1333.49     1235.10    114.33 o 
   6  10   0      512.44      729.82     81.14 o 
   8  10   0      124.81      383.80    108.07 o 
  10  10   0       33.19       56.54    123.28 o 
  12  10   0     1080.76     1456.65    164.97 o 
 -13  11   0       18.81      -62.95     75.46 o 
 -11  11   0      344.82      414.50     79.44 o 
  -9  11   0      729.51      851.45    125.16 o 
  -7  11   0      741.99      984.47    111.11 o 
  -5  11   0      864.89      864.94     80.58 o 
  -3  11   0     1309.24     1172.51    133.84 o 
  -1  11   0     1492.06     1450.74    138.31 o 
   1  11   0     1316.38     1370.39    103.56 o 
   3  11   0     1480.07     1376.31    136.16 o 
   5  11   0     1004.03     1038.14    125.96 o 
   7  11   0      513.57      673.30    130.08 o 
   9  11   0      795.56      728.06    147.08 o 
  11  11   0      524.57      358.75    153.16 o 
 -12  12   0       43.73      256.18    212.57 o 
 -10  12   0       19.83       59.80     72.78 o 
  -8  12   0        5.78      -18.60     66.17 o 
  -6  12   0      443.04      672.67     90.27 o 
  -4  12   0      452.64      480.24     93.58 o 
  -2  12   0      377.00      377.72     84.27 o 
   0  12   0       57.44       64.59     68.35 o 
   2  12   0      367.87      442.13     88.75 o 
   4  12   0      476.40      542.69    101.63 o 
   6  12   0      452.11      757.04    122.92 o 
   8  12   0        6.79       20.22    114.16 o 
  10  12   0       18.92       32.03    135.45 o 
 -11  13   0       22.86       -6.44     77.96 o 
  -9  13   0      658.32      609.77     89.65 o 
  -7  13   0      662.84      819.16     90.39 o 
  -5  13   0      235.36      276.44     93.58 o 
  -3  13   0      181.60      134.55     83.74 o 
  -1  13   0     2087.75     1927.05    186.62 o 
   1  13   0     2293.21     2153.75    188.77 o 
   3  13   0      375.54      294.34     90.90 o 
   5  13   0      118.54       18.07     93.58 o 
   7  13   0      593.11      649.86    137.24 o 
   9  13   0      683.11      469.51    147.08 o 
  11  13   0       31.08      -79.62    143.32 o 
 -10  14   0       48.85      145.86     80.17 o 
  -8  14   0      113.48      130.26    104.49 o 
  -6  14   0       32.17       19.15     98.05 o 
  -4  14   0       25.02      105.57     91.61 o 
  -2  14   0      228.79      392.57     93.58 o 
   0  14   0      250.26       97.34     83.92 o 
   2  14   0      242.99      175.71     91.61 o 
   4  14   0       29.32      110.40     93.22 o 
   6  14   0       31.60      247.64    113.08 o 
   8  14   0       94.76       68.89    132.05 o 
  10  14   0       45.56      -54.04    143.86 o 
  -7  15   0      324.08      498.31    123.28 o 
  -5  15   0      850.99     1024.00    135.98 o 
  -3  15   0      112.71      121.49     92.15 o 
  -1  15   0      597.93      705.51    118.09 o 
   1  15   0      707.36      763.66    118.81 o 
   3  15   0      223.05      285.57    105.21 o 
   5  15   0      631.40      517.28    126.68 o 
   7  15   0      277.99      252.65    132.59 o 
  -6  16   0       54.21      158.71    111.47 o 
  -4  16   0      341.04      298.99    110.04 o 
  -2  16   0      125.87       67.63     96.80 o 
   0  16   0        2.02       74.97     97.69 o 
   2  16   0      105.48      223.30    103.06 o 
   4  16   0      334.18      385.77    119.52 o 
   6  16   0       74.56      106.46    122.57 o 
  -3  17   0       51.06      199.50    106.82 o 
  -1  17   0      238.90      385.05    115.23 o 
   1  17   0      233.61      434.26    116.66 o 
   3  17   0       41.37      -20.04    104.85 o 
 -15   1   1     1082.17     1135.33     82.06 o 
 -13   1   1     1582.73     1754.99    111.08 o 
 -11   1   1     5349.68     5138.79    379.68 o 
  -9   1   1     3268.58     3289.04    239.58 o 
  -7   1   1     2270.61     2386.88    113.16 o 
  -5   1   1    18557.29    20889.11    938.10 o 
  -3   1   1    39808.68    42790.08   1777.22 o 
   3   1   1    28306.44    29435.43   1759.14 o 
   5   1   1    31207.06    31394.70   1067.80 o 
   7   1   1     1992.97     1978.06     76.25 o 
   9   1   1     1142.13     1198.58     60.01 o 
  11   1   1     2735.72     2741.68    117.78 o 
  13   1   1     3245.97     3435.31    190.73 o 
  15   1   1      296.76      321.93    100.74 o 
 -16   2   1       35.18       55.37     54.01 o 
 -14   2   1      140.83      216.74     64.49 o 
 -12   2   1       12.72        7.16     66.02 o 
 -10   2   1      187.23      291.65     64.59 o 
  -8   2   1     1981.60     2050.90     89.69 o 
  -6   2   1     4853.67     5090.04    197.04 o 
  -4   2   1     4833.11     5306.52    215.20 o 
  -2   2   1     1750.06     1846.77     83.85 o 
   0   2   1     9808.04     9879.33    496.84 o 
   2   2   1    10132.28    11391.34    627.42 o 
   4   2   1      682.17      662.93     31.11 o 
   6   2   1      182.75      290.14     34.52 o 
   8   2   1     1493.10     1668.48     81.32 o 
  10   2   1      933.05      982.19     63.46 o 
  12   2   1      133.36      150.80     53.33 o 
  14   2   1       38.25      -89.62     61.68 o 
  16   2   1      859.09     1138.14    111.21 o 
 -15   3   1      922.23      961.16     94.29 o 
 -13   3   1     1379.60     1421.86    101.76 o 
 -11   3   1     1435.40     1535.91    132.23 o 
  -9   3   1     2753.61     2764.59    143.85 o 
  -7   3   1     5153.51     5055.29    222.17 o 
  -5   3   1     5608.53     5699.73    210.52 o 
  -3   3   1     5243.20     5068.30    218.87 o 
  -1   3   1    44189.93    45441.08   2205.70 o 
   1   3   1    18374.18    18931.93   1005.00 o 
   3   3   1     5795.31     5650.57    295.76 o 
   5   3   1     9025.55     8976.12    339.05 o 
   7   3   1     7719.75     7860.78    319.31 o 
   9   3   1     1809.20     1870.87    108.19 o 
  11   3   1     3526.46     3725.95    179.09 o 
  13   3   1     1240.15     1338.37    104.07 o 
  15   3   1      563.53      676.77     87.65 o 
 -16   4   1      310.69      239.60     71.65 o 
 -14   4   1     1164.51     1290.20    100.96 o 
 -12   4   1      265.57      315.37     59.45 o 
 -10   4   1      735.16      867.04     75.28 o 
  -8   4   1     1397.48     1475.88     75.55 o 
  -6   4   1     2324.17     2256.09     89.00 o 
  -4   4   1     1288.13     1446.13     53.43 o 
  -2   4   1     7655.98     7819.92    323.08 o 
   0   4   1     5253.08     5337.38    254.48 o 
   2   4   1    15957.85    17490.45    806.57 o 
   4   4   1      166.08      342.16     31.50 o 
   6   4   1     3863.13     3944.01    165.33 o 
   8   4   1     1832.48     1761.93     98.20 o 
  10   4   1     2767.65     2959.55    133.37 o 
  12   4   1      135.84      164.81     57.04 o 
  14   4   1      205.74      328.45     73.91 o 
  16   4   1      172.88      223.51     83.52 o 
 -15   5   1      159.37       96.69     64.70 o 
 -13   5   1      366.80      368.66     81.59 o 
 -11   5   1      976.29     1102.99     80.94 o 
  -9   5   1     1627.82     1689.40     75.05 o 
  -7   5   1     4350.50     4581.55    182.89 o 
  -5   5   1     6507.17     6661.49    243.11 o 
  -3   5   1      683.23      580.37     29.10 o 
  -1   5   1     9053.42     9042.90    380.93 o 
   1   5   1    12606.74    12646.44    512.33 o 
   3   5   1     1900.02     1821.68     63.33 o 
   5   5   1     3497.67     3344.08    139.56 o 
   7   5   1     6756.74     6634.71    235.17 o 
   9   5   1     1979.84     1989.50     98.37 o 
  11   5   1     1086.56     1292.52    121.60 o 
  13   5   1      420.76      716.24    146.45 o 
  15   5   1      408.06      467.80     84.48 o 
 -14   6   1      445.74      436.80     70.67 o 
 -12   6   1       89.00      182.59     57.35 o 
 -10   6   1     1594.56     1484.17    103.98 o 
  -8   6   1     4636.77     4713.40    194.63 o 
  -6   6   1     1918.29     1910.06     75.23 o 
  -4   6   1     2410.96     2576.92     92.56 o 
  -2   6   1    11479.06    11211.96    460.03 o 
   0   6   1     3026.24     2735.63    133.40 o 
   2   6   1     5120.82     5042.40    259.35 o 
   4   6   1     1442.78     1353.70     81.85 o 
   6   6   1     1225.95     1268.65     64.35 o 
   8   6   1      236.67      331.41     36.18 o 
  10   6   1     2029.68     2059.48    101.69 o 
  12   6   1      878.30     1071.92     83.57 o 
  14   6   1      180.88      258.07     73.28 o 
 -15   7   1      130.89      144.75    114.33 o 
 -13   7   1      457.05      771.18    125.79 o 
 -11   7   1      166.30      351.77     94.65 o 
  -9   7   1     1106.03     1229.64     70.71 o 
  -7   7   1      974.83     1053.54     59.89 o 
  -5   7   1      588.73      652.17     33.49 o 
  -3   7   1      432.93      502.95     35.13 o 
  -1   7   1     4497.13     4053.94    203.65 o 
   1   7   1     5551.50     5150.22    246.37 o 
   3   7   1     2279.58     2321.78     99.85 o 
   5   7   1      900.51     1058.82    132.50 o 
   7   7   1      887.32      920.14     52.20 o 
   9   7   1     1251.53     1306.67     66.94 o 
  11   7   1      586.45      754.94     97.52 o 
  13   7   1      221.65      583.84    117.73 o 
  15   7   1       77.15       36.86    113.44 o 
 -14   8   1      145.86      231.89    114.33 o 
 -12   8   1      581.34      658.09    119.17 o 
 -10   8   1      801.75      854.38    113.26 o 
  -8   8   1     1857.35     1800.51    134.28 o 
  -6   8   1     1091.53     1150.91     69.24 o 
  -4   8   1     1222.82     1181.97     57.09 o 
  -2   8   1      680.65      684.13     53.52 o 
   0   8   1     8345.04     7358.69    353.10 o 
   2   8   1     3374.41     3148.06    153.11 o 
   4   8   1     1813.39     1828.72     87.23 o 
   6   8   1     1475.22     1439.38    145.52 o 
   8   8   1     1292.03     1390.66    103.00 o 
  10   8   1      341.03      405.37     68.99 o 
  12   8   1      236.37      215.43    102.70 o 
  14   8   1       20.98      238.15    115.94 o 
 -13   9   1       75.96      129.72    109.15 o 
 -11   9   1      584.40      671.51    119.52 o 
  -9   9   1      693.92      816.93    110.85 o 
  -7   9   1     1443.78     1477.86     99.11 o 
  -5   9   1       90.15      136.00     45.06 o 
  -3   9   1     1131.50     1100.47     60.96 o 
  -1   9   1     1477.61     1241.40     75.18 o 
   1   9   1     2102.19     1868.96    103.20 o 
   3   9   1     1523.59     1646.10    185.55 o 
   5   9   1       49.86      216.48     55.29 o 
   7   9   1      180.29      251.09     49.70 o 
   9   9   1      667.06      906.05     82.14 o 
  11   9   1       89.48      209.52     93.40 o 
  13   9   1       66.15       78.73    107.54 o 
 -12  10   1      672.27      848.02    157.72 o 
 -10  10   1      569.55      561.00     76.15 o 
  -8  10   1      577.50      707.27     93.40 o 
  -6  10   1     1513.72     1525.07    105.62 o 
  -4  10   1     2261.74     2254.98    129.37 o 
  -2  10   1     1424.57     1445.94     99.97 o 
   0  10   1     5100.35     4467.68    219.83 o 
   2  10   1      355.95      328.47     42.24 o 
   4  10   1     1072.32     1059.32    142.07 o 
   6  10   1     1557.50     1597.89    134.46 o 
   8  10   1     1151.09     1220.28    152.45 o 
  10  10   1      304.07      120.42    121.49 o 
 -13  11   1       13.98       40.08    118.81 o 
 -11  11   1      154.54      230.58     74.64 o 
  -9  11   1      145.76      170.49     66.67 o 
  -7  11   1      462.24      715.90     78.61 o 
  -5  11   1      639.65      595.92     66.36 o 
  -3  11   1      323.31      384.69     81.05 o 
  -1  11   1      328.42      374.32     71.93 o 
   1  11   1     1255.74     1280.00     96.28 o 
   3  11   1      114.77      179.29     73.54 o 
   5  11   1       33.02       55.29     79.09 o 
   7  11   1      325.95      453.94    112.90 o 
   9  11   1       64.87      202.19    118.63 o 
  11  11   1       64.27      138.13    140.10 o 
 -12  12   1      171.77      201.11    127.58 o 
 -10  12   1      642.77      648.05     89.37 o 
  -8  12   1       35.13       21.56     66.38 o 
  -6  12   1      678.84      853.03     84.01 o 
  -4  12   1      883.82     1040.82    125.25 o 
  -2  12   1     1434.76     1253.74    135.98 o 
   0  12   1      356.76      399.37     82.49 o 
   2  12   1      673.57      720.54    105.75 o 
   4  12   1     3373.58     2999.90    279.84 o 
   6  12   1     2020.15     1930.63    185.19 o 
   8  12   1      296.79      162.29    118.27 o 
  10  12   1      185.75      199.86    140.64 o 
 -11  13   1      112.34      259.09    127.22 o 
  -9  13   1      182.45      222.40     75.92 o 
  -7  13   1      313.42      489.96     78.59 o 
  -5  13   1       31.85      -10.38     84.99 o 
  -3  13   1       66.59      185.01     80.34 o 
  -1  13   1      416.78      461.81     91.79 o 
   1  13   1       34.32      237.62     82.49 o 
   3  13   1       70.96      161.75     86.60 o 
   5  13   1       35.22       23.98     91.97 o 
   7  13   1      251.33      369.48    122.92 o 
   9  13   1       19.01      140.10    131.69 o 
  11  13   1      131.77      189.84    155.85 o 
 -10  14   1      488.47      357.14    132.76 o 
  -8  14   1       21.38      110.22    101.45 o 
  -6  14   1      566.86      611.75    124.53 o 
  -4  14   1      842.49      920.58    128.29 o 
  -2  14   1      875.21      870.30    116.66 o 
   0  14   1       14.23       36.32     82.84 o 
   2  14   1      172.04      188.23     90.18 o 
   4  14   1      593.69      606.38    117.73 o 
   6  14   1      685.29      851.51    143.50 o 
   8  14   1       59.43      -69.78    124.71 o 
  10  14   1      129.24       69.07    153.52 o 
  -7  15   1      253.46      275.55    112.72 o 
  -5  15   1       44.79       25.05     95.19 o 
  -3  15   1      239.02      241.02     98.05 o 
  -1  15   1      182.39      429.25    107.18 o 
   1  15   1      204.46      326.01    101.99 o 
   3  15   1      139.75      258.73    104.31 o 
   5  15   1       19.60      137.60    107.00 o 
   7  15   1      114.47      120.95    129.36 o 
  -6  16   1      218.32      285.21    111.83 o 
  -4  16   1      115.59      208.09    104.85 o 
  -2  16   1      194.24      244.77    102.35 o 
   0  16   1      125.84       -4.12     92.33 o 
   2  16   1       53.29      211.85    108.61 o 
   4  16   1      318.59      505.47    123.64 o 
   6  16   1      128.88       38.47    126.32 o 
  -3  17   1        9.73       44.20    103.78 o 
  -1  17   1      185.39      263.92    110.76 o 
   1  17   1      659.91      829.69    133.66 o 
   3  17   1       16.04      -10.91    107.54 o 
 -14   0   2      402.80      602.63     98.95 o 
 -12   0   2      924.60      933.11    106.46 o 
  -6   0   2    10536.36    10382.23    510.81 o 
  -4   0   2    16912.12    18286.22    975.12 o 
  -2   0   2    10361.50    10936.93   1108.28 o 
   2   0   2    26555.92    24804.69   1868.36 o 
   4   0   2     3254.57     3453.00    184.86 o 
   6   0   2     3233.56     3277.35    179.06 o 
   8   0   2    10282.17    10176.61    546.98 o 
  10   0   2     7665.10     7769.64    421.54 o 
  14   0   2      131.95      150.84     95.91 o 
  16   0   2     1320.45     1533.05    183.04 o 
 -15   1   2      164.50      227.01     64.84 o 
 -13   1   2      134.20      227.85     54.30 o 
 -11   1   2      369.92      533.38     77.30 o 
  -9   1   2        7.61       33.28     39.90 o 
  -7   1   2      136.05      122.39     17.85 o 
  -5   1   2     5407.11     6103.71    219.38 o 
  -3   1   2     1135.10     1163.50     51.82 o 
  -1   1   2     4302.86     4293.12    209.19 o 
   1   1   2     1388.04     1357.95     65.51 o 
   3   1   2      199.55      201.74     13.97 o 
   5   1   2     9592.36     9780.13    364.67 o 
   7   1   2      341.85      371.77     27.91 o 
   9   1   2        8.74      -16.14     25.00 o 
  11   1   2      274.09      348.34     44.63 o 
  13   1   2      174.08      260.37     63.70 o 
  15   1   2      259.70      415.03     82.03 o 
 -16   2   2     1137.40     1117.96    103.11 o 
 -14   2   2      174.16      190.98     57.11 o 
 -12   2   2      871.23      979.81    115.41 o 
 -10   2   2     2066.35     2023.85    169.44 o 
  -8   2   2     5410.58     5410.00    307.84 o 
  -6   2   2     5893.69     5714.31    222.80 o 
  -4   2   2    10246.92    10865.00    470.48 o 
  -2   2   2    19404.72    19951.04   1036.51 o 
   0   2   2    59248.95    59610.79   2545.72 o 
   2   2   2    30008.09    31980.94   1742.76 o 
   4   2   2     4771.19     4867.37    247.52 o 
   6   2   2     2760.79     2799.70    104.00 o 
   8   2   2     4458.52     4475.07    177.24 o 
  10   2   2     2332.01     2462.77    121.17 o 
  12   2   2     1328.03     1455.26    145.65 o 
  14   2   2      265.82      283.51     71.84 o 
  16   2   2     1271.10     1592.01    126.01 o 
 -15   3   2       12.63       69.54     63.42 o 
 -13   3   2      314.99      328.33     86.78 o 
 -11   3   2     1157.83     1148.89    115.94 o 
  -9   3   2     2220.25     2236.14    110.52 o 
  -7   3   2     1078.31     1147.42     84.58 o 
  -5   3   2     6287.38     6808.66    250.07 o 
  -3   3   2     2110.45     2148.62     93.71 o 
  -1   3   2    28493.88    29341.01   1238.68 o 
   1   3   2    31915.74    33778.75   1658.79 o 
   3   3   2      519.56      565.59     78.73 o 
   5   3   2     5242.96     5316.48    226.39 o 
   7   3   2     2319.77     2229.84     94.95 o 
   9   3   2      216.29      162.49     35.56 o 
  11   3   2      276.47      315.68     47.82 o 
  13   3   2      650.10      758.66     83.37 o 
  15   3   2      260.46      263.93     77.97 o 
 -16   4   2      392.10      432.67     75.37 o 
 -14   4   2      931.19     1050.66     90.03 o 
 -12   4   2      755.24      892.87     80.97 o 
 -10   4   2     3064.58     3069.14    256.76 o 
  -8   4   2     1733.50     1677.23     90.71 o 
  -6   4   2     3570.61     3611.73    165.32 o 
  -4   4   2    11896.99    12348.58    461.20 o 
  -2   4   2    13207.01    13274.41    490.81 o 
   0   4   2     7127.28     6883.32    321.01 o 
   2   4   2    17006.44    17957.95   1042.02 o 
   4   4   2    11120.87    11426.38    416.87 o 
   6   4   2     5347.73     5229.22    232.96 o 
   8   4   2     1586.56     1543.83     85.15 o 
  10   4   2     2043.01     2249.39    110.82 o 
  12   4   2      696.88      897.35     85.80 o 
  14   4   2      455.83      562.80    163.72 o 
  16   4   2      164.58      178.95     81.83 o 
 -15   5   2      198.65      206.21     96.71 o 
 -13   5   2     1120.15     1223.23     94.39 o 
 -11   5   2     2655.73     2737.70    171.14 o 
  -9   5   2      669.68      702.41     44.36 o 
  -7   5   2     3407.50     3624.26    153.30 o 
  -5   5   2     4714.33     5011.62    191.94 o 
  -3   5   2      155.65      219.95     18.38 o 
  -1   5   2     2269.31     2044.79    101.49 o 
   1   5   2     1715.21     1746.09     82.68 o 
   5   5   2     5138.12     5257.03    200.27 o 
   7   5   2     3218.07     3169.64    117.66 o 
   9   5   2      190.02      241.21     38.57 o 
  11   5   2     1579.70     1673.37    116.73 o 
  13   5   2      975.28     1168.12     97.37 o 
  15   5   2      312.75      435.61     82.62 o 
 -14   6   2      320.76      442.13    110.22 o 
 -12   6   2      555.68      708.71    165.60 o 
 -10   6   2     1929.30     1973.49    113.91 o 
  -8   6   2     1844.97     1880.17     87.54 o 
  -6   6   2     1998.87     2050.07     89.32 o 
  -4   6   2     6459.28     6694.77    232.06 o 
  -2   6   2     7315.42     6857.39    244.36 o 
   0   6   2     1401.36     1317.74     76.50 o 
   2   6   2     7076.59     7248.69    385.72 o 
   4   6   2     3844.61     3614.83    192.00 o 
   6   6   2     2586.28     2368.13     95.24 o 
   8   6   2      601.03      569.73     46.76 o 
  10   6   2      798.91      932.81     64.16 o 
  12   6   2      810.85      930.71     80.67 o 
  14   6   2      524.65      516.84     80.29 o 
 -15   7   2       88.90       66.56    109.32 o 
 -13   7   2      421.89      440.52    111.29 o 
 -11   7   2     1533.72     1519.45    144.04 o 
  -9   7   2      424.19      516.87     63.18 o 
  -7   7   2     1873.70     1800.39    124.77 o 
  -5   7   2     3308.63     3131.53    130.68 o 
  -3   7   2     4260.35     4085.30    148.79 o 
  -1   7   2     1785.34     1630.68     91.62 o 
   1   7   2     1013.40      840.06     84.81 o 
   3   7   2      930.53      813.26     47.30 o 
   5   7   2     4745.14     4399.24    198.76 o 
   7   7   2     2686.82     2608.36    137.98 o 
   9   7   2      858.61      911.21     53.66 o 
  11   7   2     1321.13     1297.59     96.60 o 
  13   7   2      646.24      705.67     78.51 o 
  15   7   2      122.96       80.70    117.02 o 
 -14   8   2      654.30      712.49    130.62 o 
 -12   8   2      732.16      915.39    127.40 o 
 -10   8   2      262.33      313.12     89.28 o 
  -8   8   2        6.45      162.47     71.39 o 
  -6   8   2      649.29      794.27     55.63 o 
  -4   8   2     1115.38     1170.14     60.97 o 
  -2   8   2      668.98      626.81     54.78 o 
   0   8   2      276.62      379.37     88.81 o 
   2   8   2      205.92      262.81     58.65 o 
   4   8   2     4118.74     3839.51    188.07 o 
   6   8   2     1946.52     1891.24     94.17 o 
   8   8   2      233.71      457.28     55.64 o 
  10   8   2      152.17      241.73     83.02 o 
  12   8   2      561.98      606.56    118.63 o 
  14   8   2      349.97      329.23    119.52 o 
 -13   9   2      327.49      189.48    110.04 o 
 -11   9   2     1111.93     1208.86    102.28 o 
  -9   9   2      956.20     1086.45     91.03 o 
  -7   9   2      543.59      687.08     63.35 o 
  -5   9   2     1349.94     1261.04     76.94 o 
  -3   9   2     4881.38     4872.04    228.17 o 
  -1   9   2      413.85      432.92     41.96 o 
   1   9   2     2104.52     1883.03    156.38 o 
   3   9   2     9282.08     8744.18    504.31 o 
   5   9   2     3178.27     2752.99    296.57 o 
   7   9   2      325.23      394.90     66.74 o 
   9   9   2      833.41      953.78    124.53 o 
  11   9   2      569.64      628.57    112.01 o 
  13   9   2      188.10      233.32    110.93 o 
 -12  10   2       12.11      212.39    112.37 o 
 -10  10   2      150.66      184.73     65.70 o 
  -8  10   2      180.48      169.66     60.25 o 
  -6  10   2      508.92      649.53    130.35 o 
  -4  10   2      933.86     1170.76    124.62 o 
  -2  10   2     1496.68     1397.97     95.92 o 
   0  10   2      867.94      896.19     63.66 o 
   2  10   2      106.49      119.01     37.77 o 
   4  10   2      953.67      855.04     83.10 o 
   6  10   2      681.98     1076.25    120.06 o 
   8  10   2      268.35      534.63    112.19 o 
  10  10   2      132.93      199.86    121.13 o 
 -13  11   2      198.66      113.26    120.95 o 
 -11  11   2      259.72      195.57    115.23 o 
  -9  11   2     1104.54     1317.05    233.50 o 
  -7  11   2     1995.80     1792.48    203.89 o 
  -5  11   2      644.27      728.19     81.23 o 
  -3  11   2     1383.42     1317.08    139.56 o 
  -1  11   2     1572.99     1445.91    156.20 o 
   1  11   2     1595.43     1477.04    141.71 o 
   3  11   2      530.00      520.86     94.47 o 
   5  11   2       70.59      126.68     83.38 o 
   7  11   2      722.78      934.18    139.38 o 
   9  11   2     1320.40     1421.22    181.43 o 
 -12  12   2      236.14      366.09    131.33 o 
 -10  12   2       93.22      195.21    116.66 o 
  -8  12   2        8.98      -51.05     63.12 o 
  -6  12   2      177.20      157.81     86.24 o 
  -4  12   2      268.70      339.25     87.50 o 
  -2  12   2      285.00      159.07     71.57 o 
   0  12   2      292.37      259.09     76.94 o 
   2  12   2      125.90       51.71     72.11 o 
   4  12   2      801.74     1033.84    128.11 o 
   6  12   2       58.83      484.18    110.40 o 
   8  12   2       80.62      132.05    117.02 o 
  10  12   2      113.47      182.68    137.24 o 
 -11  13   2      283.83      374.67    130.97 o 
  -9  13   2      311.19      340.14     92.77 o 
  -7  13   2      943.44     1181.10    140.46 o 
  -5  13   2      570.61      736.82    112.55 o 
  -3  13   2      249.98      139.74     80.70 o 
  -1  13   2      689.49      777.98    108.07 o 
   1  13   2     1043.06      942.41    122.92 o 
   3  13   2     1083.66     1164.28    139.21 o 
   5  13   2       83.56       85.35     96.26 o 
   7  13   2      449.52      578.29    137.60 o 
   9  13   2      392.12      465.39    146.18 o 
  11  13   2      682.86      657.20    175.71 o 
  -8  14   2      139.19       93.04     99.30 o 
  -6  14   2      121.11      205.23    101.63 o 
  -4  14   2       49.35       99.13     87.14 o 
  -2  14   2       92.31      235.47     86.60 o 
   0  14   2       57.18       57.79     84.27 o 
   2  14   2      124.90      137.06     90.72 o 
   4  14   2      202.96      303.46    106.28 o 
   6  14   2      308.25      472.55    125.61 o 
   8  14   2      136.91      112.90    133.12 o 
  10  14   2       90.92      -67.46    146.18 o 
  -7  15   2      272.29      424.59    115.41 o 
  -5  15   2       78.05      135.45     96.26 o 
  -3  15   2       71.71      155.13     93.94 o 
  -1  15   2      543.44      657.02    117.73 o 
   1  15   2      774.67      692.99    122.03 o 
   3  15   2      300.71      244.41    104.67 o 
   5  15   2      255.68      345.87    119.34 o 
   7  15   2       74.87      132.94    130.80 o 
  -6  16   2       20.11      -18.43     98.05 o 
  -4  16   2      120.00      137.24    100.38 o 
  -2  16   2      195.36      140.10     99.84 o 
   0  16   2       44.02       76.04     93.76 o 
   2  16   2      380.84      304.18    112.55 o 
   4  16   2      211.80      251.39    117.56 o 
   6  16   2      147.77      115.59    127.04 o 
  -3  17   2       30.56      107.89    103.60 o 
  -1  17   2      242.36      330.30    110.58 o 
   1  17   2      136.68      324.75    115.05 o 
   3  17   2       20.52      -10.56    112.55 o 
 -13   1   3     2500.45     2597.36    154.16 o 
 -11   1   3     3826.55     3805.78    286.28 o 
  -9   1   3     4685.73     4654.08    319.03 o 
  -7   1   3     2132.27     2148.43    117.36 o 
  -5   1   3    18180.66    19769.20    867.58 o 
  -3   1   3    28520.48    29949.77   1226.38 o 
   1   1   3    12456.65    11745.86    851.16 o 
   3   1   3    19694.82    19263.96    738.83 o 
   5   1   3    19378.46    18767.54    784.55 o 
   7   1   3     5716.04     5718.90    218.87 o 
   9   1   3     2456.12     2400.40     99.87 o 
  11   1   3     2714.76     2706.20    122.63 o 
  13   1   3     1949.33     2165.56    139.49 o 
  15   1   3     1471.10     1586.31    122.32 o 
 -16   2   3      180.90      267.68    102.70 o 
 -14   2   3       38.97       95.55     79.98 o 
 -12   2   3       96.91       91.25     66.56 o 
 -10   2   3      261.14      328.87     66.02 o 
  -8   2   3      891.32      884.32     69.42 o 
  -6   2   3     1797.40     1888.03     89.80 o 
  -4   2   3      745.73      741.82     36.22 o 
  -2   2   3     1863.34     1899.33    106.68 o 
   0   2   3    10975.80    10906.68    525.78 o 
   2   2   3      738.82      738.58     47.33 o 
   4   2   3      325.10      368.55     20.57 o 
   6   2   3      774.51      780.83     42.05 o 
   8   2   3      788.17      764.44     45.79 o 
  10   2   3      510.39      742.67     53.60 o 
  12   2   3      592.26      664.61     70.22 o 
  14   2   3       12.98       71.05     67.35 o 
  16   2   3       53.97       73.81     80.38 o 
 -15   3   3      341.34      329.34     71.02 o 
 -13   3   3     1316.37     1189.33    137.77 o 
 -11   3   3     3017.11     2988.26    228.67 o 
  -7   3   3     5489.78     5650.43    357.17 o 
  -5   3   3     9379.97     9802.33    388.73 o 
  -3   3   3     7620.89     7330.14    301.32 o 
  -1   3   3     3725.60     3731.49    162.82 o 
   1   3   3    31272.64    33583.93   2953.91 o 
   3   3   3     5573.15     5650.82    295.76 o 
   5   3   3     9702.56     9329.50    384.70 o 
   7   3   3     5035.05     4915.24    205.11 o 
   9   3   3     2058.61     2034.16    102.57 o 
  11   3   3     1513.68     1508.73     86.84 o 
  13   3   3      811.44      813.84     83.56 o 
  15   3   3      602.33      744.68    128.83 o 
 -16   4   3      307.91      171.05     90.18 o 
 -14   4   3      336.01      303.14     74.08 o 
 -12   4   3       36.95       56.36     71.39 o 
 -10   4   3     1949.17     2037.09    184.30 o 
  -8   4   3     1630.73     1665.91     86.58 o 
  -6   4   3     5135.68     5164.22    224.54 o 
  -4   4   3      729.04      765.16     37.09 o 
  -2   4   3     5104.28     5649.78    218.14 o 
   0   4   3     1089.31     1007.92     61.40 o 
   2   4   3     3104.06     3434.87    257.48 o 
   4   4   3     2970.91     2944.75    107.36 o 
   6   4   3      546.46      581.94     52.34 o 
   8   4   3      679.86      694.14     50.54 o 
  10   4   3     2404.05     2383.55    112.82 o 
  12   4   3     1138.77     1275.65     92.86 o 
  14   4   3      477.35      617.94     84.84 o 
  16   4   3      319.30      255.77     84.15 o 
 -15   5   3      195.13      230.53     66.07 o 
 -13   5   3      870.25     1035.27     85.92 o 
 -11   5   3     1385.19     1543.09     98.80 o 
  -9   5   3      971.18     1021.66     69.25 o 
  -7   5   3     3642.69     3574.92    183.48 o 
  -5   5   3     4076.14     3995.91    183.01 o 
  -1   5   3     6635.62     6762.76    294.82 o 
   1   5   3     7346.35     7268.29    297.22 o 
   3   5   3     2447.17     2188.46    108.98 o 
   5   5   3     3060.39     2945.45    113.81 o 
   7   5   3     1326.12     1444.47     73.81 o 
   9   5   3     1283.35     1278.73     76.55 o 
  11   5   3     1421.10     1497.57    101.00 o 
  13   5   3      290.51      306.84     68.29 o 
  15   5   3      112.81      216.90     78.36 o 
 -14   6   3      480.80      401.16    106.46 o 
 -12   6   3       64.58       77.70     50.55 o 
 -10   6   3     2745.68     2642.80    148.36 o 
  -8   6   3      767.73      918.79     54.44 o 
  -6   6   3     3549.64     3717.00    134.52 o 
  -4   6   3     1186.34     1136.00     46.28 o 
  -2   6   3     4274.08     4249.73    170.74 o 
   0   6   3     3213.20     2900.45    159.87 o 
   2   6   3    19888.66    19816.40    881.90 o 
   4   6   3      984.13      977.13     54.65 o 
   6   6   3      819.79      797.56     60.46 o 
   8   6   3     1809.24     1857.96     93.62 o 
  10   6   3     1637.56     1606.36     99.30 o 
  12   6   3      126.13      119.51     58.16 o 
  14   6   3      239.02      312.46     75.06 o 
 -15   7   3      275.30      250.32    112.90 o 
 -13   7   3       26.68      216.68     98.77 o 
 -11   7   3     1112.31     1253.39    135.98 o 
  -9   7   3     1606.15     1581.54    150.84 o 
  -7   7   3     1246.27     1275.78     88.53 o 
  -5   7   3     2772.35     2728.35    107.90 o 
  -3   7   3      830.06      783.03     42.00 o 
  -1   7   3     2445.17     2268.47    123.52 o 
   1   7   3     3342.29     3209.27    148.10 o 
   3   7   3     2807.87     2692.22    106.58 o 
   5   7   3      698.23      761.31     56.57 o 
   7   7   3     1396.28     1399.66     90.64 o 
   9   7   3     1651.67     1634.88     86.85 o 
  11   7   3      535.20      697.44     67.65 o 
  13   7   3      439.69      424.98     73.78 o 
  15   7   3        9.48       27.91    113.80 o 
 -14   8   3       52.86      281.27    110.58 o 
 -12   8   3       40.36      244.95    100.20 o 
 -10   8   3      503.51      593.68     98.05 o 
  -8   8   3     2006.80     1905.24    116.47 o 
  -6   8   3     1084.20     1107.61     64.92 o 
  -4   8   3     3054.36     2935.51    115.27 o 
  -2   8   3     2903.74     2930.25    148.29 o 
   0   8   3     7381.28     6780.30    326.59 o 
   2   8   3     2038.74     1940.82    100.47 o 
   4   8   3     2029.06     1914.77    142.76 o 
   6   8   3      880.74     1025.05     65.81 o 
   8   8   3     3191.68     3178.25    175.77 o 
  10   8   3      579.54      609.78    100.56 o 
  12   8   3      493.86      492.77    110.93 o 
  14   8   3      223.07      252.47    115.23 o 
 -13   9   3      106.69      196.28    108.61 o 
 -11   9   3      116.82      365.73    100.56 o 
  -9   9   3      772.08      944.48     85.40 o 
  -7   9   3      341.31      468.93     58.47 o 
  -5   9   3      742.67      768.58     55.64 o 
  -3   9   3      128.53      175.74     46.34 o 
  -1   9   3     3303.32     3093.40    159.09 o 
   1   9   3     2621.46     2493.58    128.04 o 
   3   9   3     3153.76     3088.75    174.95 o 
   5   9   3      416.26      574.36     92.33 o 
   7   9   3      796.90      900.90    126.14 o 
   9   9   3      797.24      965.71     87.59 o 
  11   9   3      162.39      145.65     90.72 o 
  13   9   3       88.69      227.95    109.86 o 
 -12  10   3      751.57      774.22    134.73 o 
 -10  10   3      616.32      709.46    116.84 o 
  -8  10   3      496.51      478.08     70.70 o 
  -6  10   3     1540.41     1480.42    110.08 o 
  -4  10   3     2420.57     2353.61    183.40 o 
  -2  10   3      569.65      634.73     59.30 o 
   0  10   3     4186.01     3813.87    192.37 o 
   2  10   3     1326.02     1255.64     81.72 o 
   4  10   3      880.13      906.74    147.17 o 
   6  10   3     1357.05     1580.46    150.30 o 
   8  10   3      439.61      556.46    115.59 o 
  10  10   3      203.94      343.36    129.01 o 
 -13  11   3       26.92       72.64    117.73 o 
 -11  11   3       56.29       26.30    110.04 o 
  -9  11   3       64.24      172.65     67.44 o 
  -7  11   3      111.69      407.47    198.61 o 
  -5  11   3      541.06      475.59     87.14 o 
  -3  11   3        6.01       43.48     64.77 o 
  -1  11   3      662.08      759.37     97.87 o 
   1  11   3      606.87      592.61     93.04 o 
   3  11   3      437.64      621.59     97.87 o 
   5  11   3      431.60      407.42     96.62 o 
   7  11   3       68.02      372.17    110.22 o 
   9  11   3      292.25      553.78    136.52 o 
 -12  12   3     1633.94     1445.91    180.00 o 
 -10  12   3      575.05      578.29    127.93 o 
  -8  12   3        5.74       -2.51     70.23 o 
  -6  12   3     1536.05     1557.56    168.73 o 
  -4  12   3     1354.02     1372.55    140.99 o 
  -2  12   3      277.88      363.58     76.40 o 
   0  12   3      537.83      569.88     93.04 o 
   2  12   3      241.99      339.25     86.96 o 
   4  12   3      936.81     1064.08    124.89 o 
   6  12   3     1447.13     1531.80    165.51 o 
   8  12   3      238.28      162.47    122.39 o 
  10  12   3      156.60       91.61    137.42 o 
 -11  13   3      177.45      330.48    125.07 o 
  -9  13   3       92.25       97.87    114.16 o 
  -7  13   3      256.11      409.92    103.24 o 
  -5  13   3       13.01      116.48     86.60 o 
  -3  13   3       14.61      -17.53     71.03 o 
  -1  13   3       72.35      221.33     80.34 o 
   1  13   3       85.21      297.91     83.38 o 
   3  13   3      170.35      156.92     90.18 o 
   5  13   3       68.38       67.63     97.34 o 
   7  13   3      304.26      301.49    125.79 o 
   9  13   3      151.90      285.75    142.07 o 
  -6  14   3      372.21      389.17    108.43 o 
  -4  14   3      702.12      790.32    113.44 o 
  -2  14   3     1045.46     1044.76    125.43 o 
   0  14   3      394.75      486.86     95.73 o 
   2  14   3      490.83      565.05    111.83 o 
   4  14   3      518.73      547.34    118.45 o 
   6  14   3     1059.82     1068.37    160.50 o 
   8  14   3      212.55      107.89    131.51 o 
  10  14   3       60.57     -129.90    143.32 o 
  -5  15   3      378.73      627.14    110.76 o 
  -3  15   3       72.88      149.23     90.54 o 
  -1  15   3      176.32      244.77     96.44 o 
   1  15   3      189.89      286.82     99.84 o 
   3  15   3       36.93      165.33    101.09 o 
   5  15   3      492.23      346.58    126.68 o 
   7  15   3       98.27      117.02    136.88 o 
  -4  16   3      244.60      278.95    105.92 o 
  -2  16   3      137.55      214.35    101.27 o 
   0  16   3        6.94      -33.64     92.33 o 
   2  16   3      193.44      174.45    103.78 o 
   4  16   3      302.49      293.80    121.85 o 
   6  16   3      374.38      442.49    143.32 o 
  -3  17   3       49.13       25.23    102.70 o 
  -1  17   3      266.00      356.96    110.93 o 
   1  17   3      307.15      376.64    117.20 o 
   3  17   3      115.27       34.53    112.72 o 
 -12   0   4     1062.36     1064.80    105.92 o 
 -10   0   4     1587.72     1401.36    114.51 o 
  -6   0   4     9307.38    10084.61    548.76 o 
  -4   0   4    15381.83    15506.91   1078.75 o 
  -2   0   4     1207.84     1216.88    111.11 o 
   0   0   4   171502.30   159350.78  11404.92 o 
   2   0   4    11386.46    10178.10    711.41 o 
   4   0   4     3888.11     3610.92    210.24 o 
   6   0   4     3563.77     3320.20    176.81 o 
   8   0   4     7693.19     7922.13    433.77 o 
  10   0   4     1581.10     1687.12    118.20 o 
  12   0   4     2082.92     2005.42    165.15 o 
  14   0   4      257.54      148.15    101.09 o 
  16   0   4     1082.67     1073.21    165.15 o 
 -13   1   4       74.60      161.90     49.91 o 
 -11   1   4      269.28      359.82     67.46 o 
  -9   1   4      398.99      472.90     58.33 o 
  -7   1   4        3.59       16.50     19.48 o 
  -5   1   4      824.86      850.23     43.65 o 
  -3   1   4     2095.51     2243.18    127.22 o 
  -1   1   4      122.73      181.25     42.05 o 
   1   1   4       95.54       58.04     11.38 o 
   3   1   4       56.04       83.33     10.89 o 
   5   1   4       88.51       93.61     15.54 o 
   7   1   4     1154.50     1158.10     54.43 o 
   9   1   4      345.17      362.15     35.11 o 
  11   1   4       41.51       42.76     46.88 o 
  13   1   4      220.52      242.94     66.32 o 
  15   1   4      304.44      417.88     84.49 o 
 -16   2   4      877.34      877.10    132.59 o 
 -12   2   4      488.75      347.12     78.55 o 
 -10   2   4     2484.50     2460.07    192.35 o 
  -8   2   4     4062.02     4156.55    220.24 o 
  -6   2   4     9544.27     9825.38    501.73 o 
  -4   2   4    10701.37    10964.66    435.11 o 
  -2   2   4     7289.65     7871.47    430.10 o 
   0   2   4    38522.36    39773.18   2676.21 o 
   2   2   4    17466.71    17671.26    836.38 o 
   4   2   4     2746.54     2580.80     98.68 o 
   6   2   4     4677.35     4588.91    184.09 o 
   8   2   4     4030.18     3915.48    153.77 o 
  10   2   4     3089.33     3125.37    129.66 o 
  12   2   4     1721.49     1802.59    199.50 o 
  14   2   4      303.79      242.07     74.38 o 
  16   2   4      316.56      462.74     89.86 o 
 -15   3   4        6.57      -28.09     84.27 o 
 -13   3   4      344.79      473.26     90.54 o 
 -11   3   4     1624.61     1628.60    148.87 o 
  -9   3   4     1008.26     1017.27     70.10 o 
  -7   3   4      174.31      182.84     31.12 o 
  -5   3   4     2325.38     2424.84    125.43 o 
  -3   3   4     4394.02     4271.83    202.47 o 
  -1   3   4      884.67      868.64     44.69 o 
   1   3   4     6487.45     6534.96    528.01 o 
   3   3   4      210.78      191.89     23.42 o 
   5   3   4     2810.98     2727.03    168.44 o 
   7   3   4     3050.23     2991.50    131.01 o 
   9   3   4      492.64      521.95     43.11 o 
  11   3   4     1008.66     1015.32     85.20 o 
  13   3   4      892.41      944.99     88.81 o 
  15   3   4      310.85      330.77     80.52 o 
 -16   4   4      321.11      401.15     99.13 o 
 -14   4   4      518.32      606.69     77.65 o 
 -12   4   4      594.01      571.49     96.08 o 
 -10   4   4     2672.63     2652.65    160.73 o 
  -8   4   4     2819.92     2923.15    130.65 o 
  -6   4   4     5497.23     5583.26    250.89 o 
  -4   4   4     2380.66     2378.66    175.17 o 
  -2   4   4     8822.76     9052.18    339.15 o 
   0   4   4     5580.36     5462.57    245.08 o 
   2   4   4     6234.43     6309.80    524.61 o 
   4   4   4     1331.36     1281.68     72.39 o 
   6   4   4     7037.22     6908.15    297.91 o 
   8   4   4     1833.07     1760.90     83.68 o 
  10   4   4     2062.58     2007.27    101.54 o 
  12   4   4      987.74     1084.92     89.79 o 
  14   4   4      928.50      776.29     90.82 o 
  16   4   4      321.21      345.80     94.47 o 
 -15   5   4      126.71      116.48     81.59 o 
 -13   5   4      643.49      794.85     78.19 o 
 -11   5   4     2871.59     2660.11    225.63 o 
  -9   5   4     1289.48     1404.05     76.16 o 
  -7   5   4     3231.06     3100.02    169.91 o 
  -5   5   4     3284.88     3387.40    174.37 o 
  -3   5   4     2118.23     1913.73     88.03 o 
  -1   5   4     4068.55     4167.27    241.40 o 
   1   5   4      463.19      532.84     34.69 o 
   3   5   4     1383.72     1286.15     59.73 o 
   5   5   4     4899.57     4625.92    209.72 o 
   7   5   4    10137.68     9812.60    387.63 o 
   9   5   4      276.92      271.60     40.27 o 
  11   5   4      954.66     1004.26     87.42 o 
  13   5   4      328.70      320.45     70.07 o 
  15   5   4      358.55      288.89     98.50 o 
 -14   6   4      478.43      663.10    118.63 o 
 -12   6   4      632.49      558.25    101.81 o 
 -10   6   4      143.87      235.48     47.98 o 
  -8   6   4      483.74      597.62     41.73 o 
  -6   6   4     3069.96     3201.22    131.34 o 
  -4   6   4     1835.06     1775.48     75.10 o 
  -2   6   4     4848.67     4617.76    216.56 o 
   0   6   4     4095.49     3893.51    200.61 o 
   2   6   4     5801.50     5770.79    264.09 o 
   4   6   4     3412.39     3151.37    151.68 o 
   6   6   4     3556.74     3450.26    161.77 o 
   8   6   4      711.02      764.85     51.29 o 
  10   6   4      600.17      605.93     61.29 o 
  12   6   4      364.81      445.95     67.20 o 
  14   6   4      374.10      318.50     77.52 o 
 -13   7   4     1076.36      991.08    134.02 o 
 -11   7   4     1779.55     1957.46    166.40 o 
  -9   7   4      419.39      653.98     89.11 o 
  -7   7   4     1000.83     1023.07     83.51 o 
  -5   7   4     4699.44     4664.60    182.25 o 
  -3   7   4     2099.52     1973.43     86.26 o 
  -1   7   4     1321.62     1234.15     69.14 o 
   1   7   4     1330.28     1457.50     70.59 o 
   3   7   4     4229.91     4019.80    194.93 o 
   5   7   4     3380.36     3168.55    160.26 o 
   7   7   4     1831.66     1740.88    121.13 o 
   9   7   4      231.73      200.40     72.29 o 
  11   7   4      655.66      696.39    110.58 o 
  13   7   4      328.93      186.44    110.76 o 
  15   7   4      179.27       42.23    118.45 o 
 -14   8   4      271.64      206.66    108.79 o 
 -12   8   4     1132.56     1115.25    133.48 o 
 -10   8   4      356.55      432.11     91.61 o 
  -8   8   4      191.76      264.91     52.99 o 
  -6   8   4     1412.60     1371.79     83.51 o 
  -4   8   4     2323.44     2273.38    102.51 o 
  -2   8   4     2368.26     2258.15    114.97 o 
   0   8   4      680.77      702.01     47.01 o 
   2   8   4      472.88      482.23     45.41 o 
   4   8   4     1826.13     1800.72    164.97 o 
   6   8   4     1990.95     1978.97    110.85 o 
   8   8   4      318.17      436.38     58.44 o 
  10   8   4      190.65      201.11     80.88 o 
  12   8   4      238.35      364.30    102.53 o 
  14   8   4      215.04      122.92    114.33 o 
 -13   9   4      345.14      271.97    110.58 o 
 -11   9   4     1002.58     1075.89    128.11 o 
  -9   9   4      797.28      947.06     86.56 o 
  -7   9   4     1703.22     1720.67    105.73 o 
  -5   9   4     1900.25     1702.34    108.53 o 
  -3   9   4     2030.00     1939.63    127.33 o 
  -1   9   4     2545.32     2399.81    141.83 o 
   1   9   4     2283.87     2314.59    110.44 o 
   3   9   4      115.26      194.20     47.45 o 
   5   9   4     1507.20     1424.62    144.22 o 
   7   9   4      874.20      953.32    132.59 o 
   9   9   4      937.77      964.06    136.88 o 
 -12  10   4      886.04     1253.39    150.12 o 
 -10  10   4      202.05      357.50    104.85 o 
  -8  10   4       87.19       82.26     95.37 o 
  -6  10   4       61.51      198.65     70.94 o 
  -4  10   4      893.18      872.81    102.17 o 
  -2  10   4      212.46      104.31     57.26 o 
   0  10   4     1212.88     1086.07     69.52 o 
   2  10   4      129.23      139.50     38.81 o 
   4  10   4     3135.96     3055.67    401.42 o 
   6  10   4      556.79      656.13    108.79 o 
   8  10   4      231.50      451.08    112.37 o 
 -13  11   4       29.65       47.24    116.48 o 
 -11  11   4      158.47       81.59    111.47 o 
  -9  11   4      898.01      842.93    133.12 o 
  -7  11   4      730.39      896.29     82.66 o 
  -5  11   4      507.20      552.17     88.93 o 
  -3  11   4      293.64      306.14     72.82 o 
  -1  11   4     1223.31     1123.13    117.20 o 
   1  11   4     2303.72     2257.88    189.66 o 
   3  11   4     2419.21     2203.13    186.98 o 
   5  11   4     1606.44     1754.56    161.39 o 
   7  11   4      849.14      755.43    142.96 o 
   9  11   4      684.98      781.38    145.65 o 
 -12  12   4       47.45      529.27    131.51 o 
 -10  12   4       74.19      215.25    114.16 o 
  -8  12   4        4.07      -82.66     97.69 o 
  -6  12   4      339.00      449.64     96.08 o 
  -4  12   4       93.88      127.22     76.04 o 
  -2  12   4      190.55      261.59     75.87 o 
   0  12   4       53.44      -29.88     67.10 o 
   2  12   4       83.28       47.59     76.58 o 
   4  12   4      469.07      664.00    108.97 o 
   6  12   4      135.61      387.02    112.37 o 
   8  12   4      275.93      461.45    133.66 o 
  10  12   4       39.33       66.74    137.77 o 
 -11  13   4       20.20      103.78    117.91 o 
  -5  13   4      571.39      669.37    106.64 o 
  -3  13   4       35.49      -26.30     72.82 o 
  -1  13   4     1057.92     1004.50    128.29 o 
   1  13   4     1453.66     1404.04    147.79 o 
   3  13   4      601.22      631.97    107.71 o 
   5  13   4      456.92      493.48    118.27 o 
   7  13   4      217.61      433.72    134.37 o 
   9  13   4      576.93      677.60    161.75 o 
  -4  14   4      125.26      134.91     86.24 o 
  -2  14   4      355.44      382.73     93.76 o 
   0  14   4      239.95      312.59     91.97 o 
   2  14   4      218.60      256.22     97.34 o 
   4  14   4      141.95      148.69    101.27 o 
   6  14   4        0.54      206.84    119.34 o 
   8  14   4       88.34      247.64    142.43 o 
  -3  15   4       74.04      -25.23     85.53 o 
  -1  15   4      506.45      555.75    110.58 o 
   1  15   4      641.21      752.75    121.67 o 
   3  15   4      299.48      397.04    111.47 o 
   5  15   4      208.59      347.66    127.75 o 
   7  15   4       98.80      103.06    139.38 o 
  -2  16   4      148.16       81.77     96.98 o 
   0  16   4      118.92      162.82    100.56 o 
   2  16   4      134.77       -3.58    100.38 o 
   4  16   4      114.86       95.19    116.30 o 
   6  16   4       51.67       -4.47    132.41 o 
  -1  17   4      130.24      129.19    103.60 o 
   1  17   4      233.53      390.42    114.87 o 
   3  17   4       40.11      107.54    117.73 o 
 -11   1   5     3974.91     3987.42    208.89 o 
  -9   1   5     1167.24     1271.99    103.96 o 
  -7   1   5     1756.74     1833.29    116.84 o 
  -5   1   5     8168.64     9250.06    473.90 o 
  -3   1   5    17622.90    18762.34   1088.58 o 
  -1   1   5     7243.82     7299.16    421.38 o 
   1   1   5    12430.45    11735.13    826.82 o 
   3   1   5    11926.22    11680.76    445.38 o 
   5   1   5    18430.79    18404.62    695.44 o 
   7   1   5     5383.87     5114.59    187.39 o 
   9   1   5     2649.37     2806.81    112.11 o 
  11   1   5     1351.09     1221.35     96.91 o 
  13   1   5     2264.38     2381.48    152.52 o 
  15   1   5      518.34      557.35     88.37 o 
 -12   2   5      190.80      181.07     66.74 o 
 -10   2   5        6.49      -11.63     48.31 o 
  -8   2   5     2039.77     1910.27    119.17 o 
  -6   2   5     1298.36     1308.57     63.59 o 
  -4   2   5      856.28      960.05     58.30 o 
  -2   2   5     4208.04     4728.83    277.78 o 
   0   2   5     3027.77     2779.64    229.56 o 
   2   2   5     2545.78     2563.02    117.66 o 
   4   2   5      780.23      741.44     34.93 o 
   6   2   5     1046.23     1007.60     46.56 o 
   8   2   5     2329.68     2324.23    101.41 o 
  10   2   5     1226.16     1198.65     65.79 o 
  12   2   5      501.29      584.56     91.43 o 
  14   2   5       39.21        1.24     68.83 o 
  16   2   5      500.23      519.24     93.74 o 
 -11   3   5     2998.33     3164.87    231.53 o 
  -9   3   5     6025.36     6176.31    342.82 o 
  -7   3   5     6142.82     6341.06    338.81 o 
  -5   3   5     4917.12     5147.91    296.97 o 
  -3   3   5     8335.11     8619.65    432.15 o 
  -1   3   5    13839.44    14891.04    811.06 o 
   3   3   5     8156.69     7779.26    334.51 o 
   5   3   5     9799.26     9426.96    351.22 o 
   7   3   5     6724.14     6502.13    260.76 o 
   9   3   5      958.53      964.71     66.22 o 
  11   3   5     2095.26     2072.91    133.71 o 
  13   3   5      742.18      796.95    122.30 o 
  15   3   5      571.64      576.89     91.41 o 
 -16   4   5      158.35      148.15     84.99 o 
 -12   4   5      105.91      105.57     74.08 o 
 -10   4   5      409.46      465.74     58.34 o 
  -8   4   5     2409.61     2474.95    121.19 o 
  -6   4   5     6279.21     6242.57    272.50 o 
  -2   4   5     4044.88     4430.48    207.67 o 
   0   4   5     2691.05     2710.26    138.29 o 
   2   4   5     9099.32     9807.87    466.65 o 
   4   4   5      604.69      584.42     39.99 o 
   6   4   5     2688.89     2597.90    144.42 o 
   8   4   5      475.91      465.41     42.56 o 
  10   4   5     2406.60     2292.35    112.30 o 
  12   4   5      379.65      490.70     67.61 o 
  14   4   5       27.17      -58.55     68.10 o 
 -13   5   5      400.86      639.66    108.43 o 
 -11   5   5      940.15     1137.80    116.48 o 
  -9   5   5     1403.19     1450.36     98.00 o 
  -7   5   5     1744.49     1821.92    104.66 o 
  -5   5   5     5290.31     5303.46    232.31 o 
  -3   5   5     3666.88     3529.25    164.60 o 
  -1   5   5     9467.65     9307.09    565.60 o 
   1   5   5     6264.94     6240.51    253.80 o 
   3   5   5     2855.88     2860.57    153.79 o 
   5   5   5     2722.81     2515.95    176.87 o 
   7   5   5     3269.92     3137.16    160.79 o 
   9   5   5      752.91      801.38     60.79 o 
  11   5   5     1597.90     1554.93    110.22 o 
  13   5   5      384.59      350.22     71.53 o 
  15   5   5      156.49      122.30     76.35 o 
 -12   6   5       13.01      101.81     83.92 o 
 -10   6   5      916.73     1040.10    122.92 o 
  -8   6   5     2107.78     2127.52    123.16 o 
  -6   6   5     2574.39     2739.24    119.92 o 
  -4   6   5     1410.22     1337.36     62.60 o 
  -2   6   5     1953.88     2044.95    110.49 o 
   0   6   5    10602.73    10482.95    481.84 o 
   2   6   5     3570.58     3441.63    200.43 o 
   6   6   5     2047.27     2064.11    210.06 o 
   8   6   5      815.83      870.89     92.95 o 
  10   6   5     1689.91     1532.25     96.14 o 
  12   6   5      978.37     1008.15     84.68 o 
  14   6   5       82.27      127.71     71.75 o 
 -13   7   5      222.23      368.59    103.24 o 
 -11   7   5       19.22      123.82     83.92 o 
  -9   7   5      959.98      980.16    117.38 o 
  -7   7   5      920.27      914.24     61.24 o 
  -5   7   5     1212.19     1182.20     57.30 o 
  -3   7   5       60.91       71.27     25.43 o 
  -1   7   5     2974.59     2820.62    153.16 o 
   1   7   5     8208.76     7889.85    377.59 o 
   3   7   5     1413.43     1492.25    117.38 o 
   5   7   5     1027.10     1026.25     69.58 o 
   7   7   5     1512.39     1438.56    101.10 o 
   9   7   5     1013.21      925.95    105.57 o 
  11   7   5      522.07      671.16    105.03 o 
  13   7   5      112.90       -8.77    102.35 o 
 -12   8   5      512.97      578.47    111.11 o 
 -10   8   5      847.65      877.64    113.08 o 
  -8   8   5     1861.64     1784.12    122.21 o 
  -6   8   5     2368.53     2462.85    121.06 o 
  -4   8   5     1821.82     1734.69     76.75 o 
  -2   8   5      631.66      600.09     48.06 o 
   0   8   5     5560.87     5330.52    264.36 o 
   2   8   5     1338.23     1307.05     87.89 o 
   4   8   5      876.09      490.44     83.02 o 
   6   8   5      578.20      764.38     93.40 o 
   8   8   5      653.90      723.47    141.71 o 
  10   8   5      571.90      480.96     96.08 o 
  12   8   5      538.86      442.67    109.86 o 
  14   8   5      166.95      201.47    118.81 o 
 -13   9   5       68.34      187.52    108.97 o 
 -11   9   5      568.84     1009.33    126.68 o 
  -9   9   5      366.37      489.72     99.66 o 
  -7   9   5     1356.87     1452.53    106.73 o 
  -5   9   5     1686.78     1565.61     92.96 o 
  -3   9   5      282.31      271.36     45.88 o 
  -1   9   5      342.92      336.48     39.71 o 
   1   9   5     4141.18     3839.45    191.09 o 
   3   9   5     1943.27     1769.26    188.86 o 
   5   9   5       39.23       71.12     52.04 o 
   7   9   5      576.83      689.23    115.05 o 
   9   9   5      285.40      439.98    115.23 o 
 -12  10   5      719.92      873.88    132.05 o 
 -10  10   5      773.36      614.26    118.09 o 
  -8  10   5      486.66      357.50    100.74 o 
  -6  10   5      537.90      598.71     67.46 o 
  -4  10   5     2180.84     2038.52    169.62 o 
  -2  10   5     1783.40     1574.56    138.49 o 
   0  10   5     2023.04     1972.79    107.45 o 
   2  10   5      386.72      429.69     50.92 o 
   4  10   5     4053.91     3922.80    336.38 o 
   6  10   5     1261.63     1301.70    143.50 o 
   8  10   5      858.55     1035.63    144.22 o 
 -11  11   5       43.85       66.92    109.86 o 
  -9  11   5       14.90      168.91    101.81 o 
  -7  11   5      791.57      869.59    124.00 o 
  -5  11   5      119.86       73.36     70.86 o 
  -3  11   5        5.65       14.67     60.48 o 
  -1  11   5      271.70      342.65     73.36 o 
   1  11   5      385.59      525.51     84.27 o 
   3  11   5      162.62      181.97     80.52 o 
   5  11   5      323.71      258.73     95.91 o 
   7  11   5       82.54       91.25    103.78 o 
   9  11   5       78.75      346.22    126.32 o 
 -12  12   5      105.17       99.48    116.48 o 
 -10  12   5      743.49      631.43    128.29 o 
  -4  12   5     1272.78     1314.04    134.37 o 
  -2  12   5     3122.30     2949.62    244.06 o 
   0  12   5      405.28      515.49     87.50 o 
   2  12   5      413.56      395.25     91.61 o 
   4  12   5     2430.80     2354.15    238.87 o 
   6  12   5     1153.82     1371.30    166.22 o 
   8  12   5      647.27      581.51    141.17 o 
  10  12   5      201.87      112.19    142.78 o 
 -11  13   5       28.45       37.57    117.02 o 
  -3  13   5       43.49       76.04     74.97 o 
  -1  13   5      163.39      153.88     77.48 o 
   1  13   5       70.92       96.08     79.09 o 
   3  13   5     1074.77     1276.83    145.65 o 
   5  13   5      162.12      244.77    110.04 o 
   7  13   5      386.76      510.66    136.88 o 
   9  13   5        2.05       98.41    140.82 o 
  -4  14   5      325.17      379.33     96.62 o 
  -2  14   5      449.96      475.95     98.41 o 
   0  14   5      128.20      199.86     88.03 o 
   2  14   5      286.68      236.36     94.47 o 
   4  14   5      296.43      258.19    110.93 o 
   6  14   5      801.34      846.68    157.99 o 
   8  14   5      271.17      317.95    150.12 o 
  -3  15   5      132.61      187.34     92.86 o 
  -1  15   5       23.39       27.91     86.96 o 
   1  15   5      265.99      182.33    100.56 o 
   3  15   5      133.13      202.37    107.71 o 
   5  15   5      303.45      117.73    124.53 o 
   7  15   5      107.15      154.95    141.89 o 
  -2  16   5      121.98      248.53    101.81 o 
   0  16   5      201.26      369.84    107.18 o 
   2  16   5      121.62      190.02    110.40 o 
   4  16   5       42.92       39.54    116.48 o 
   6  16   5      224.83      285.93    145.29 o 
  -1  17   5      149.82       67.46    103.06 o 
   1  17   5      457.18      346.94    116.30 o 
   3  17   5       27.38       10.74    115.94 o 
 -10   0   6     1099.44     1057.10     98.41 o 
  -8   0   6    12556.11    11997.61    718.57 o 
  -2   0   6    14631.94    16816.48   1280.58 o 
   0   0   6    60608.49    60811.23   4408.59 o 
   2   0   6    21360.27    20645.35   1888.76 o 
   4   0   6     7536.54     7168.03    381.17 o 
   6   0   6     2994.40     2957.64    156.76 o 
   8   0   6     1917.09     2017.62    129.95 o 
  10   0   6     4038.99     4162.97    239.45 o 
  12   0   6     2659.65     2657.25    208.63 o 
  14   0   6      313.71      325.11    106.64 o 
  16   0   6      997.49      893.38    150.48 o 
  -9   1   6      118.97      134.55     42.76 o 
  -7   1   6      190.33      188.90     24.83 o 
  -5   1   6     1133.90     1344.10    106.64 o 
  -3   1   6     3522.28     4084.22    240.83 o 
  -1   1   6     3435.91     3989.99    247.16 o 
   1   1   6     1723.72     2170.45    146.33 o 
   3   1   6      176.29      247.94     23.27 o 
   5   1   6      408.81      434.37     28.05 o 
   7   1   6     1424.03     1366.16     59.90 o 
   9   1   6      448.89      496.69     41.92 o 
  11   1   6       69.97       33.59     49.52 o 
  13   1   6      263.65      311.27     71.16 o 
  15   1   6        5.58       -6.16     76.28 o 
 -10   2   6     1676.65     1596.75    147.62 o 
  -8   2   6     4646.59     4901.53    354.10 o 
  -6   2   6     9841.27     9862.42    521.61 o 
  -2   2   6     6851.13     6915.18    516.38 o 
   0   2   6    20809.02    23107.87   1359.97 o 
   2   2   6    11668.67    11506.11    389.47 o 
   4   2   6     4122.78     4191.22    150.19 o 
   6   2   6     5132.58     4789.42    183.36 o 
   8   2   6     4295.05     4221.85    174.58 o 
  10   2   6     3338.82     3358.93    138.23 o 
  12   2   6     1545.08     1533.22    104.35 o 
  14   2   6      218.97      308.67     76.06 o 
  16   2   6      579.59      570.50     95.79 o 
 -11   3   6     1866.59     2083.61    161.03 o 
  -9   3   6     3419.98     3557.43    244.06 o 
  -7   3   6     5953.90     5910.48    346.10 o 
  -5   3   6     3115.84     3399.34    186.63 o 
  -3   3   6     1330.83     1453.95     90.38 o 
  -1   3   6      193.53      160.68     39.72 o 
   1   3   6      118.66       82.77     28.91 o 
   3   3   6     2048.85     2107.70     87.18 o 
   5   3   6     1279.05     1273.55     69.51 o 
   7   3   6     5781.65     5495.22    232.32 o 
   9   3   6      169.48      179.45     37.53 o 
  11   3   6      229.78      181.02     56.77 o 
  13   3   6      427.81      409.76    114.25 o 
  15   3   6      246.91      331.40     82.18 o 
 -16   4   6      464.69      437.30    102.35 o 
 -10   4   6     1700.31     1690.70    118.38 o 
  -8   4   6     1172.32     1186.27     88.13 o 
  -6   4   6     6996.28     7231.13    384.40 o 
  -4   4   6     9232.75     9473.53    509.39 o 
  -2   4   6     3624.17     3608.96    402.05 o 
   0   4   6     4419.44     4516.17    236.23 o 
   2   4   6    16642.72    17432.06    691.79 o 
   4   4   6     1066.32     1125.99    107.71 o 
   8   4   6     2493.50     2279.95    104.33 o 
  10   4   6     1958.39     1789.17    109.33 o 
  12   4   6      725.42      871.28     79.20 o 
  14   4   6      380.11      241.54     95.64 o 
 -11   5   6     1601.18     1554.70    140.99 o 
  -9   5   6     2390.07     2287.80    131.60 o 
  -7   5   6      527.90      537.69     46.13 o 
  -5   5   6     3353.92     3407.35    134.57 o 
  -3   5   6     6210.84     6126.82    276.05 o 
  -1   5   6     5643.06     5381.16    297.11 o 
   1   5   6      566.21      577.72     78.82 o 
   3   5   6      998.30      856.09     41.47 o 
   5   5   6     4893.95     4562.14    262.76 o 
   7   5   6     2676.94     2647.12    147.06 o 
   9   5   6      269.06      210.79     41.71 o 
  11   5   6      493.48      519.51     68.61 o 
  13   5   6      489.22      406.03     74.92 o 
  15   5   6      338.68      365.12     84.38 o 
 -12   6   6      452.04      432.29     95.19 o 
 -10   6   6     3657.91     3669.80    270.36 o 
  -8   6   6     1126.07     1152.82     83.94 o 
  -6   6   6      111.22      162.67     26.62 o 
  -4   6   6     3475.34     3438.75    141.96 o 
  -2   6   6     3229.46     3184.64    159.34 o 
   0   6   6      654.39      677.21     40.36 o 
   2   6   6     1039.09     1008.08    110.04 o 
   4   6   6     5087.05     4843.66    203.11 o 
   6   6   6     2663.82     2563.64    134.55 o 
   8   6   6      657.51      665.07     77.48 o 
  10   6   6      310.66      410.64     91.25 o 
  12   6   6      347.71      424.42    107.71 o 
  14   6   6      539.34      438.19    124.89 o 
 -11   7   6     2098.11     1950.13    174.10 o 
  -9   7   6     1107.85     1290.42    118.63 o 
  -7   7   6      401.98      526.85     59.57 o 
  -5   7   6     1099.62     1133.08     59.56 o 
  -3   7   6     3475.69     3377.25    166.93 o 
  -1   7   6     4020.81     3976.37    183.29 o 
   1   7   6      951.94      960.32     67.54 o 
   3   7   6      981.87      975.33    105.57 o 
   5   7   6    10269.38     9451.21    420.03 o 
   7   7   6     2034.55     1953.40    111.63 o 
   9   7   6      205.69      162.47     69.96 o 
  11   7   6     1056.38      902.33    131.69 o 
  13   7   6      463.95      394.89    118.81 o 
 -12   8   6      151.88      208.99     96.80 o 
 -10   8   6      378.96      404.02     96.62 o 
  -8   8   6      282.83      494.38     86.42 o 
  -6   8   6       46.18      128.55     42.39 o 
  -4   8   6     2799.27     2745.85    170.35 o 
  -2   8   6     4150.88     3780.72    200.53 o 
   0   8   6     4506.19     4021.02    215.14 o 
   2   8   6      513.33      500.09     59.09 o 
   4   8   6     5000.22     4768.23    399.19 o 
   6   8   6     2119.22     2143.91    186.98 o 
   8   8   6      241.04      321.53     95.01 o 
  10   8   6      225.25      238.87     86.06 o 
  12   8   6      274.61      204.16    105.21 o 
  14   8   6      137.41      173.02    117.38 o 
 -11   9   6      856.25      810.36    134.02 o 
  -9   9   6      326.67      402.05     99.13 o 
  -7   9   6     1637.18     1668.85    143.14 o 
  -5   9   6     2687.12     2665.66    236.18 o 
  -3   9   6     1276.79     1172.52     85.85 o 
  -1   9   6      851.37      869.70     58.87 o 
   1   9   6     2149.38     2173.97    115.30 o 
   3   9   6     2332.59     2256.37    279.93 o 
   5   9   6     2265.93     2247.68    197.36 o 
   7   9   6      635.24      881.57    132.76 o 
 -12  10   6      122.39      501.89    117.38 o 
 -10  10   6      227.72      331.91    107.18 o 
  -8  10   6      103.29      125.96     88.93 o 
  -4  10   6      693.29      806.60    100.56 o 
  -2  10   6     1020.36      951.89    103.60 o 
   0  10   6      824.90      760.84     68.73 o 
   2  10   6       42.10       45.97     47.33 o 
   4  10   6     1368.00     1313.03    179.82 o 
   6  10   6      852.84     1132.79    134.02 o 
   8  10   6      370.10      483.10    120.24 o 
 -11  11   6      171.25      229.92    110.76 o 
  -9  11   6      268.36      364.83    107.00 o 
  -3  11   6      219.93      244.41     67.63 o 
  -1  11   6     1245.40     1200.78    131.69 o 
   1  11   6     1788.00     1693.19    156.02 o 
   3  11   6      520.87      735.93     99.13 o 
   5  11   6       92.33      127.75     92.51 o 
   7  11   6      323.60      397.93    122.21 o 
   9  11   6     1029.71     1083.76    170.88 o 
 -10  12   6       56.30      269.11    115.05 o 
  -2  12   6      380.83      449.82     84.10 o 
   0  12   6        1.95        5.37     66.74 o 
   2  12   6      113.58      100.91     76.40 o 
   4  12   6      106.15      238.33     95.19 o 
   6  12   6      109.10      334.24    115.23 o 
   8  12   6       85.27      183.58    132.23 o 
  -3  13   6       67.37       31.49     74.43 o 
  -1  13   6      384.13      338.71     88.21 o 
   1  13   6      955.30      866.72    123.64 o 
   3  13   6     1997.77     2173.25    199.86 o 
   5  13   6       22.57        5.73    107.00 o 
   7  13   6       87.60      270.90    131.51 o 
   9  13   6      277.87      271.97    150.48 o 
  -2  14   6       92.93      207.56     86.06 o 
   0  14   6       82.72        8.77     82.84 o 
   2  14   6      258.54      314.55     97.87 o 
   4  14   6      168.06      301.31    113.80 o 
   6  14   6      119.91      346.22    135.63 o 
   8  14   6      178.65       -4.12    142.96 o 
  -1  15   6      136.84      190.02     92.51 o 
   1  15   6      283.72      215.07     96.62 o 
   3  15   6      243.41      326.36    112.90 o 
   5  15   6      300.69      282.88    128.83 o 
   7  15   6       27.07      -54.93    136.16 o 
   0  16   6       10.15       68.71     98.23 o 
   2  16   6      300.31      237.08    114.69 o 
   4  16   6      134.59      129.72    123.28 o 
   6  16   6      247.71      271.07    144.04 o 
   1  17   6      186.98      314.38    116.84 o 
   3  17   6       79.23       -2.68    118.27 o 
  -7   1   7     4620.97     4785.23    311.15 o 
  -3   1   7    10014.60    10690.03    576.81 o 
  -1   1   7     3960.11     4344.78    272.72 o 
   1   1   7    10328.98    10895.02    624.73 o 
   3   1   7     2585.29     2284.49    106.03 o 
   5   1   7    13569.18    12676.95    473.38 o 
   7   1   7     5994.38     5879.22    230.90 o 
   9   1   7     2346.14     2175.90     90.52 o 
  11   1   7     1309.42     1220.12    108.61 o 
  13   1   7     1094.36     1129.04    103.94 o 
  15   1   7      612.98      509.43    119.97 o 
  -8   2   7     1370.64     1472.75    107.54 o 
  -6   2   7      934.57      925.39     53.72 o 
  -2   2   7      912.11     1027.95     77.93 o 
   2   2   7       97.72       85.82     18.88 o 
   4   2   7     4531.21     4370.73    206.17 o 
   6   2   7      774.54      742.72     39.74 o 
   8   2   7     1169.03     1204.25     68.26 o 
  10   2   7     1048.51     1097.36     82.96 o 
  12   2   7      567.22      527.43     71.93 o 
  14   2   7        7.26        1.21     70.70 o 
  -5   3   7     2146.65     2219.41    190.74 o 
  -1   3   7    16385.54    18052.93    934.29 o 
   1   3   7     7915.98     8760.73    522.83 o 
   3   3   7     6191.68     6272.52    405.90 o 
   5   3   7     9012.62     8662.94    466.84 o 
   7   3   7     4395.78     4423.47    183.99 o 
   9   3   7     1091.90     1097.19     73.85 o 
  11   3   7     1531.62     1537.12    107.20 o 
  13   3   7      846.31      749.80     87.00 o 
  15   3   7      652.78      559.40     88.83 o 
 -10   4   7      391.87      406.17     75.33 o 
  -8   4   7      707.55      692.14     59.41 o 
  -6   4   7     4205.98     4404.18    224.01 o 
  -4   4   7     1597.60     1616.78     94.48 o 
   0   4   7     1937.76     2150.28    133.13 o 
   2   4   7     8950.73     9271.55    370.61 o 
   4   4   7     2931.66     3156.11    141.97 o 
   6   4   7     2134.65     1960.86    123.16 o 
   8   4   7      505.16      486.41     47.98 o 
  10   4   7     1872.23     1855.77    118.43 o 
  12   4   7     1180.50     1149.64     91.90 o 
  14   4   7       18.80       43.86     71.49 o 
  -9   5   7     2452.05     2615.20    195.39 o 
  -7   5   7     2054.15     2127.76    108.98 o 
  -5   5   7     1988.51     1943.10     82.38 o 
  -3   5   7     2556.91     2396.23    152.56 o 
  -1   5   7     1538.82     1452.35    124.18 o 
   1   5   7      952.61      912.91     52.81 o 
   3   5   7     3304.65     3230.85    126.46 o 
   5   5   7     3191.54     3135.33    163.48 o 
   7   5   7     3382.29     3412.66    171.45 o 
   9   5   7     3146.12     3055.18    240.12 o 
  11   5   7      664.17      646.01     72.50 o 
  13   5   7      274.77      256.72     71.67 o 
  15   5   7      217.47      225.09    122.03 o 
 -10   6   7     1086.43     1165.89    117.56 o 
  -8   6   7      830.15      960.48    101.81 o 
  -6   6   7    11847.95    11848.54    534.32 o 
  -4   6   7     2666.68     2590.86    105.57 o 
  -2   6   7     1063.75     1092.42     95.68 o 
   0   6   7     5856.00     5556.28    359.65 o 
   2   6   7     9300.28     8827.38    649.33 o 
   4   6   7      242.78      243.16     24.01 o 
   6   6   7      327.72      365.37     83.20 o 
   8   6   7      569.23      723.74    101.54 o 
  10   6   7     1706.29     1556.85    148.33 o 
  12   6   7      401.88      495.99    109.15 o 
  14   6   7       46.40      -39.36    110.04 o 
 -11   7   7      355.56      618.73     98.95 o 
  -9   7   7      301.72      381.65     89.28 o 
  -7   7   7     1227.59     1220.46    116.84 o 
  -5   7   7     5952.63     5567.71    282.46 o 
  -3   7   7     1453.89     1414.95     72.83 o 
  -1   7   7     2931.53     2868.80    157.44 o 
   1   7   7     5436.73     5410.07    308.11 o 
   3   7   7     4423.52     4131.48    286.82 o 
   7   7   7      331.84      391.65     54.28 o 
   9   7   7      880.86      992.69    113.26 o 
  11   7   7      178.03      265.71     95.37 o 
  13   7   7      168.26       74.25    106.28 o 
 -10   8   7      203.50      210.60     90.18 o 
  -8   8   7     1022.63     1008.79    120.42 o 
  -6   8   7     1143.08     1043.68    110.04 o 
  -4   8   7     1877.82     1736.05    107.06 o 
  -2   8   7     1062.81     1055.16     62.36 o 
   0   8   7     7624.43     7601.00    365.78 o 
   2   8   7     2119.96     2128.51    171.23 o 
   4   8   7     1722.35     1968.20    176.78 o 
   6   8   7     1464.57     1635.93    159.07 o 
  12   8   7      436.05      357.68    111.11 o 
 -11   9   7      282.77      450.90    105.03 o 
  -9   9   7      113.34       76.40     89.11 o 
  -7   9   7      696.75      850.80    108.61 o 
  -3   9   7      654.73      609.75     56.63 o 
  -1   9   7     2636.57     2423.69    131.86 o 
   1   9   7     2255.56     2142.55    144.24 o 
   3   9   7     2262.12     2280.24    348.73 o 
   5   9   7     1076.26     1070.34    119.17 o 
   7   9   7      138.77      217.93     94.12 o 
 -10  10   7     1148.35     1000.20    133.30 o 
  -8  10   7      350.33      336.03     94.47 o 
  -2  10   7     1439.90     1400.29    120.95 o 
   0  10   7     2619.69     2618.31    157.87 o 
   2  10   7      193.99      232.03     54.88 o 
   4  10   7      565.23      845.25    102.17 o 
   6  10   7     2012.48     2208.14    185.73 o 
   8  10   7      386.91      457.16    121.67 o 
 -11  11   7       80.50       11.09    102.88 o 
  -9  11   7       59.35      181.79    100.91 o 
  -1  11   7       53.50       95.55     63.52 o 
   1  11   7      481.30      612.83     91.25 o 
   3  11   7      415.69      624.81     99.13 o 
   5  11   7       66.45       71.39     94.65 o 
   7  11   7       51.68       27.20    107.18 o 
   9  11   7       56.53      211.31    131.69 o 
  -2  12   7      679.37      719.82     96.26 o 
   0  12   7      584.36      491.87     88.75 o 
   2  12   7      286.60      503.32     99.48 o 
   4  12   7      425.96      472.37    110.93 o 
   6  12   7     1269.26     1458.62    174.10 o 
   8  12   7      296.28      364.65    137.42 o 
  -1  13   7       50.68       76.76     75.69 o 
   1  13   7      113.93      103.60     80.70 o 
   3  13   7      254.23      198.61     96.80 o 
   5  13   7      114.87      -79.98    105.92 o 
   7  13   7      216.81        9.66    125.79 o 
   9  13   7      101.78      237.44    152.62 o 
   0  14   7      286.17      302.57     95.55 o 
   2  14   7       78.13      273.04     99.84 o 
   4  14   7       93.75      119.88    111.83 o 
   6  14   7      681.81      805.35    155.49 o 
   8  14   7      507.62      476.30    160.14 o 
   1  15   7       59.66       78.91     93.76 o 
   3  15   7       87.49      134.91    109.86 o 
   5  15   7      108.96       26.48    125.61 o 
   7  15   7      131.74       90.00    145.29 o 
   2  16   7      182.78      279.66    113.98 o 
   4  16   7      172.73      347.83    132.23 o 
  -2   0   8     2771.97     2814.71    235.11 o 
   0   0   8    23995.88    25383.42   2354.15 o 
   2   0   8    11046.24    10212.46    753.46 o 
   4   0   8     3884.34     3757.36    210.07 o 
   6   0   8     2303.37     2311.88    134.13 o 
   8   0   8     5431.64     5220.52    294.84 o 
  10   0   8     2179.85     2320.51    193.42 o 
  12   0   8     2046.07     2002.55    172.13 o 
  14   0   8      770.84      767.60    125.43 o 
  -1   1   8       30.41       39.39     18.69 o 
   1   1   8     1377.44     1452.53     84.76 o 
   3   1   8     1095.29     1009.62     70.35 o 
   5   1   8      311.47      323.03     26.72 o 
   7   1   8     4462.14     4230.89    167.13 o 
   9   1   8      166.19      159.30     36.07 o 
  11   1   8      106.57      113.73     55.86 o 
  13   1   8       36.86      -13.49     67.36 o 
  15   1   8       28.91       66.74     79.62 o 
   0   2   8    15804.59    17737.32   1092.00 o 
   2   2   8    14347.09    15865.91    745.23 o 
   4   2   8     3283.25     3070.53    144.52 o 
   6   2   8      434.76      454.19     34.20 o 
   8   2   8     3104.66     3044.37    116.34 o 
  10   2   8     1989.67     2001.95    120.31 o 
  12   2   8     1704.47     1702.08    113.85 o 
  14   2   8      431.46      370.90     81.37 o 
  -7   3   8      928.80      798.73     81.95 o 
  -5   3   8     2279.22     2490.67    189.13 o 
  -1   3   8     1887.78     1947.40    124.99 o 
   1   3   8     4960.02     5881.31    408.40 o 
   3   3   8      294.85      314.81     23.26 o 
   5   3   8     1557.99     1485.03     81.81 o 
   7   3   8     2331.39     2248.77     93.86 o 
   9   3   8      506.46      491.03     48.32 o 
  11   3   8      181.66      180.50     82.31 o 
  13   3   8      566.95      555.58     81.28 o 
  15   3   8      174.43      206.58     81.89 o 
  -8   4   8      464.31      486.50     63.52 o 
  -6   4   8     5807.73     6046.67    407.06 o 
   0   4   8     7233.78     7345.68    450.16 o 
   2   4   8    11369.32    11806.27    474.94 o 
   4   4   8     3047.46     3032.32    157.37 o 
   6   4   8     7318.15     6934.61    391.16 o 
   8   4   8      887.34      949.25     95.28 o 
  10   4   8     1285.09     1297.48    100.01 o 
  12   4   8      602.50      638.84     90.54 o 
  14   4   8      324.33      223.65    100.11 o 
  -9   5   8     2362.31     2238.56    173.92 o 
  -7   5   8      278.97      267.50     66.02 o 
  -5   5   8     1880.54     1847.18    132.07 o 
  -3   5   8     2107.07     2051.58    184.30 o 
  -1   5   8     9788.13     9460.78    775.83 o 
   1   5   8       86.75      153.59     68.26 o 
   3   5   8       53.53       48.48     18.83 o 
   5   5   8     4776.44     4788.45    336.92 o 
   7   5   8     7860.29     7304.02    376.13 o 
   9   5   8       84.31        1.61     69.96 o 
  11   5   8      165.51       61.19     90.36 o 
  13   5   8      248.96      130.26    106.82 o 
  15   5   8      522.10      485.25    129.36 o 
  -8   6   8     1794.77     1750.80    140.99 o 
  -6   6   8     5890.61     5626.52    316.19 o 
  -4   6   8     1265.29     1352.06    101.54 o 
  -2   6   8     4447.85     4132.15    351.77 o 
   0   6   8     4788.58     4689.10    253.76 o 
   2   6   8      424.39      528.73     67.81 o 
   4   6   8      438.00      399.00     36.48 o 
   6   6   8     2169.87     2164.66    171.77 o 
   8   6   8      637.53      759.01     84.45 o 
  10   6   8      781.79      932.75    114.51 o 
  12   6   8      424.32      342.11    110.22 o 
  14   6   8      217.00       94.29    111.29 o 
  -9   7   8     1035.62     1014.34    117.91 o 
  -7   7   8      313.90      376.64     78.55 o 
  -5   7   8     1965.70     1982.16    207.38 o 
  -3   7   8     2586.51     2657.51    178.86 o 
  -1   7   8     2254.44     2081.65    117.82 o 
   3   7   8      730.57      719.05     70.93 o 
   5   7   8     1381.59     1523.74    166.40 o 
   7   7   8     2281.11     2218.34    169.27 o 
   9   7   8      719.06      645.39     95.91 o 
  11   7   8      562.35      478.99    108.07 o 
  13   7   8      269.05      195.39    114.51 o 
 -10   8   8      555.16      481.85    101.63 o 
  -8   8   8     1088.05     1073.03    121.49 o 
  -6   8   8       71.22       18.07     68.17 o 
  -2   8   8     3149.72     3178.34    156.74 o 
   0   8   8      969.09      902.51     85.35 o 
   2   8   8      198.72      197.87     42.90 o 
   4   8   8     1518.68     1515.36    240.12 o 
   6   8   8     2496.74     2455.06    209.52 o 
  -9   9   8      299.42      190.56     93.94 o 
  -7   9   8      746.58      825.57    107.89 o 
  -1   9   8      893.71      796.70     71.72 o 
   1   9   8     3717.34     3591.52    226.97 o 
   3   9   8     1535.07     1672.25    147.44 o 
   5   9   8     1969.52     2199.37    195.21 o 
   7   9   8      609.98      661.67    123.10 o 
 -10  10   8      191.89      566.13    108.25 o 
  -8  10   8      125.18      269.46     92.51 o 
   0  10   8     1827.70     1804.84    147.62 o 
   2  10   8      246.52      230.91     51.90 o 
   4  10   8     1351.25     1620.01    161.03 o 
   6  10   8      737.29      896.60    131.87 o 
   8  10   8      169.85      346.22    118.09 o 
  -1  11   8      462.60      606.56     90.00 o 
   1  11   8     3055.63     2973.23    238.69 o 
   3  11   8     1665.28     1755.63    161.75 o 
   5  11   8      577.64      748.81    120.24 o 
   7  11   8      214.37      400.98    122.74 o 
   0  12   8       18.96       48.13     69.78 o 
   2  12   8       41.28        7.34     78.91 o 
   4  12   8      153.15      117.91     95.19 o 
   6  12   8       22.48      137.95    112.37 o 
   8  12   8      276.03      578.83    143.14 o 
   1  13   8      803.62      826.82    118.99 o 
   3  13   8      321.83      412.96    107.00 o 
   5  13   8      298.64      396.32    125.61 o 
   7  13   8        4.91      170.16    132.94 o 
   2  14   8       34.99      -56.36     90.36 o 
   4  14   8      111.15      151.55    113.62 o 
   6  14   8       76.75      -80.16    121.85 o 
   8  14   8       54.17       43.84    144.75 o 
   3  15   8      524.97      677.60    133.66 o 
   5  15   8        9.31      -27.55    124.00 o 
   7  15   8       13.93       26.48    145.47 o 
   4  16   8       58.66      166.40    130.80 o 
  -1   1   9     6569.70     6565.95    307.82 o 
   1   1   9    13094.97    13000.78    669.74 o 
   3   1   9     7808.61     7681.42    459.46 o 
   5   1   9    11095.32    11033.35    510.67 o 
   7   1   9     6653.40     6306.77    226.46 o 
   9   1   9     2458.41     2431.05    103.67 o 
  11   1   9      884.20      839.67     84.88 o 
  13   1   9     1463.81     1405.23    114.62 o 
  15   1   9      385.66      117.32     79.70 o 
   0   2   9     2010.39     2221.24    131.99 o 
   2   2   9     1629.25     1866.74    107.04 o 
   4   2   9      491.38      554.95     37.19 o 
   6   2   9      111.79       99.22     31.05 o 
   8   2   9     3161.53     3105.15    130.44 o 
  10   2   9      342.25      324.18     57.63 o 
  12   2   9      201.54      177.90     65.63 o 
  14   2   9       31.20       74.97    158.80 o 
  -5   3   9     1306.69     1279.87    111.65 o 
   5   3   9     5817.15     5836.49    271.26 o 
   7   3   9     5269.81     5123.38    224.44 o 
   9   3   9     1191.43     1152.99     96.53 o 
  11   3   9      482.01      529.03     70.82 o 
  13   3   9      240.35      177.72     73.28 o 
  15   3   9      404.30      371.22     95.10 o 
  -6   4   9     6225.20     6180.51    423.88 o 
   0   4   9      792.95      687.08     89.28 o 
   2   4   9     2905.60     3081.51    199.96 o 
   4   4   9      771.20      749.88     66.74 o 
   6   4   9     2165.60     1982.88    123.44 o 
   8   4   9       35.89       17.42     47.54 o 
  10   4   9     2662.20     2441.64    203.44 o 
  12   4   9      864.13      841.50    127.40 o 
  14   4   9       16.51      -53.32    109.86 o 
  -7   5   9     1154.91     1035.63    110.76 o 
  -5   5   9     1803.51     1744.90    137.24 o 
  -3   5   9     1307.10     1149.97    132.23 o 
  -1   5   9     8715.57     8514.43    742.01 o 
   1   5   9     3700.34     3545.80    293.44 o 
   3   5   9     1683.20     1651.97     83.51 o 
   5   5   9     1987.42     2001.12    158.53 o 
   7   5   9     1340.94     1347.29    106.91 o 
   9   5   9       15.12       -9.84     70.86 o 
  11   5   9     1004.91      911.46    126.50 o 
  13   5   9      184.16      108.07    108.07 o 
  -8   6   9      777.52      756.33    102.17 o 
  -6   6   9     2487.76     2352.46    133.76 o 
  -4   6   9     3577.91     3347.73    266.24 o 
   0   6   9     4084.73     3868.92    227.44 o 
   2   6   9     6669.39     6267.61    614.62 o 
   4   6   9     2587.55     2536.22    117.90 o 
   6   6   9      132.67      120.06     54.93 o 
   8   6   9       94.39       52.96     67.28 o 
  10   6   9     1341.98     1185.21    135.98 o 
  12   6   9     1190.87     1052.63    136.88 o 
  14   6   9       62.16      -18.07    113.44 o 
  -7   7   9      679.05      786.03    102.88 o 
  -5   7   9     1851.76     1872.83    182.51 o 
  -3   7   9     1043.50      972.83    107.54 o 
   1   7   9     2886.59     2762.34    173.61 o 
   3   7   9     1934.07     1894.20    168.37 o 
   5   7   9     2860.87     2976.46    219.72 o 
   9   7   9     1043.71      964.60    114.87 o 
  11   7   9     1251.90     1034.74    139.21 o 
  13   7   9      192.38       55.83    112.55 o 
  -8   8   9     1148.82     1091.64    125.96 o 
  -2   8   9      991.03      940.26    118.45 o 
   0   8   9     2396.67     2260.94    142.42 o 
   2   8   9     1389.27     1449.76    148.69 o 
   4   8   9      781.15      852.23    105.57 o 
   6   8   9      595.13      624.10     98.95 o 
  -9   9   9      132.91      203.26     90.54 o 
  -1   9   9       69.27        9.66     68.17 o 
   1   9   9     2604.47     2585.77    190.20 o 
   3   9   9      949.23      997.34    110.22 o 
   5   9   9       35.80       29.88     79.80 o 
   7   9   9       78.85      122.92     98.23 o 
   0  10   9     1839.56     1947.80    169.44 o 
   2  10   9      143.65      191.59     57.88 o 
   4  10   9     2072.25     2185.95    223.30 o 
   6  10   9      673.27      850.98    130.80 o 
   1  11   9      427.05      552.53     88.21 o 
   3  11   9      101.41      256.40     86.60 o 
   5  11   9      313.16      377.36    105.57 o 
   7  11   9       90.39      179.64    117.56 o 
   2  12   9      270.47      358.57     90.90 o 
   4  12   9      364.93      533.38    115.77 o 
   6  12   9     1307.07     1518.20    174.99 o 
   8  12   9      759.82      791.75    156.92 o 
   3  13   9      261.93      262.31    105.75 o 
   5  13   9        8.06       63.52    113.80 o 
   7  13   9      361.24      399.54    143.14 o 
   4  14   9       65.71      128.47    117.02 o 
   6  14   9      519.73      840.06    158.71 o 
   8  14   9      179.80      293.26    152.09 o 
   5  15   9       15.66       84.81    124.18 o 
   7  15   9       18.47       34.89    142.96 o 
   0   0  10    16031.54    17196.94   1668.14 o 
   2   0  10    10034.71    11894.37   1080.72 o 
   4   0  10     3820.80     3720.43    299.88 o 
   6   0  10     2072.62     2046.77    115.51 o 
   8   0  10     4002.18     3909.50    227.42 o 
  10   0  10     1581.47     1642.73    154.41 o 
  12   0  10     1605.17     1419.61    157.63 o 
  14   0  10      309.19      109.32    109.15 o 
  -1   1  10       69.22       42.09     17.65 o 
   1   1  10       38.23       62.34     18.57 o 
   3   1  10       10.90        0.92     23.93 o 
   5   1  10      309.34      345.13     49.59 o 
   7   1  10     1736.42     1717.39     75.63 o 
   9   1  10      453.42      445.14     58.17 o 
  11   1  10       18.10       34.36     58.93 o 
  13   1  10       72.37       62.32     71.04 o 
  15   1  10        3.27      -14.67     83.83 o 
   0   2  10     7743.50     9135.48    569.47 o 
   2   2  10     9239.14     9904.90    448.70 o 
   4   2  10     4415.41     4186.27    227.74 o 
   6   2  10     2618.13     2607.13    121.27 o 
   8   2  10     1413.03     1412.10     94.84 o 
  10   2  10     1798.01     1694.53    114.98 o 
  12   2  10     1576.18     1537.20    108.08 o 
  14   2  10      312.34      218.35     78.87 o 
   1   3  10      242.56      282.17     46.34 o 
   3   3  10     1213.63     1442.79     72.01 o 
   5   3  10     1207.16     1201.36     72.13 o 
   7   3  10     2316.26     2230.95    111.41 o 
   9   3  10      193.79      242.63     76.40 o 
  11   3  10      127.32      -10.56     89.46 o 
  13   3  10      113.61      -23.44    101.09 o 
  15   3  10      228.03       31.67    111.47 o 
   2   4  10     5110.97     5415.63    364.92 o 
   4   4  10     1948.02     1979.11    170.16 o 
   6   4  10      730.81      872.13     67.23 o 
   8   4  10     1101.48     1049.23    100.38 o 
  10   4  10     2033.60     1749.73    164.61 o 
  12   4  10     1341.20     1159.09    144.93 o 
  14   4  10      122.38      -21.83    110.22 o 
  -1   5  10     3584.74     3582.66    276.44 o 
   1   5  10      674.46      639.13     68.17 o 
   3   5  10      165.40      175.49     34.97 o 
   7   5  10     3763.17     3560.48    205.27 o 
   9   5  10     1508.71     1368.44    138.67 o 
  11   5  10      124.62       -5.55     94.47 o 
  13   5  10      158.56       79.09    107.00 o 
  -4   6  10      954.61      963.52    118.99 o 
  -2   6  10     2485.07     2218.34    207.38 o 
   0   6  10     2289.17     2216.37    178.57 o 
   2   6  10      484.99      559.41     50.38 o 
   4   6  10     3156.85     3163.08    279.66 o 
   6   6  10     2672.80     2643.29    198.25 o 
   8   6  10      640.90      605.67     86.78 o 
  10   6  10      223.11      172.49     89.46 o 
  12   6  10      159.57       96.62    105.21 o 
  14   6  10      271.97      100.20    113.44 o 
  -7   7  10      604.56      520.86     83.20 o 
  -3   7  10     4030.89     3729.56    362.86 o 
  -1   7  10     3132.18     2951.23    259.09 o 
   1   7  10     1887.41     1884.53    109.95 o 
   3   7  10      820.88      823.24    106.64 o 
   5   7  10     3607.42     3753.72    319.39 o 
  11   7  10        9.22       54.93     94.65 o 
  13   7  10      105.56      -45.63    106.46 o 
  -2   8  10     1686.37     1562.57    169.27 o 
   0   8  10     5266.86     4653.54    387.02 o 
   2   8  10       83.34       79.85     42.38 o 
   4   8  10     1199.53     1196.84    144.04 o 
  -1   9  10      592.85      550.56    105.39 o 
   1   9  10     2356.93     2331.23    174.10 o 
   3   9  10      983.33     1080.90    120.60 o 
   5   9  10     1167.37     1442.87    141.71 o 
   2  10  10        3.52      137.95     72.11 o 
   4  10  10      135.70      256.58     88.21 o 
   6  10  10      248.61      383.62    109.32 o 
   3  11  10      667.27      800.34    113.98 o 
   5  11  10      884.13     1256.61    145.11 o 
   7  11  10      154.09      180.36    119.34 o 
   4  12  10        2.88      -35.79     97.87 o 
   6  12  10      259.34      456.44    127.04 o 
   5  13  10      402.17      440.52    125.43 o 
   7  13  10       97.27      123.64    129.72 o 
   6  14  10       19.52      -15.21    129.54 o 
  -1   1  11     3933.78     3880.31    236.66 o 
   1   1  11    12462.30    12917.88    652.86 o 
   3   1  11     1168.54     1170.38     68.34 o 
   5   1  11     8467.41     8286.75    486.98 o 
   7   1  11     3004.46     2887.77    144.76 o 
   9   1  11     1950.83     1713.75    100.13 o 
  11   1  11      850.82      671.68     82.07 o 
  13   1  11      407.48      342.36     79.07 o 
  15   1  11      220.36      144.75    117.73 o 
   2   2  11      702.21      787.98     45.29 o 
   4   2  11      768.43      701.73     62.93 o 
   6   2  11       99.96      121.70     36.02 o 
   8   2  11      996.41      950.47     68.36 o 
  10   2  11      417.19      394.00     95.91 o 
  12   2  11      394.47      532.85    110.40 o 
  14   2  11       15.49       -1.97    109.32 o 
   1   3  11     4173.43     4638.87    373.96 o 
   3   3  11     3130.19     3376.17    176.71 o 
   5   3  11     3534.10     3518.48    220.40 o 
   7   3  11     4408.13     4470.44    197.86 o 
   9   3  11     1035.67     1065.15    118.45 o 
  11   3  11      777.64      730.20    119.34 o 
  13   3  11      278.65      233.86    110.04 o 
   2   4  11     3874.81     4076.26    377.00 o 
   6   4  11      393.98      384.10     92.33 o 
   8   4  11      230.67      253.00     77.83 o 
  10   4  11     1006.68      884.08    125.25 o 
  12   4  11      731.90      596.01    118.45 o 
  14   4  11       17.83       31.67    112.37 o 
  -1   5  11     1893.30     1913.63    173.56 o 
   3   5  11     3391.34     3257.19    281.27 o 
   7   5  11     1418.57     1429.09    133.48 o 
   9   5  11     2581.83     2344.84    214.18 o 
  11   5  11      399.77      404.55    105.57 o 
  13   5  11      152.12      117.02    112.55 o 
  -4   6  11     2057.83     1848.14    166.04 o 
  -2   6  11      550.00      445.53     82.13 o 
   0   6  11     1392.51     1266.98    157.63 o 
   2   6  11     2790.69     2793.40    168.74 o 
   6   6  11      318.29      250.50     64.59 o 
   8   6  11       17.87      -79.44     69.24 o 
  10   6  11     1119.89     1066.05    138.31 o 
  12   6  11     1123.58     1005.57    138.85 o 
  14   6  11       74.75       69.07    111.65 o 
  -3   7  11     1717.14     1523.39    143.86 o 
  -1   7  11      542.63      575.07     97.16 o 
   1   7  11     1962.74     1831.32    206.12 o 
   3   7  11     2892.27     2680.76    257.30 o 
  -2   8  11      384.98      363.94     85.35 o 
   0   8  11     3440.16     3199.94    348.01 o 
   2   8  11      999.36     1088.06    109.32 o 
   4   8  11      891.54      981.77    116.12 o 
   1   9  11     1103.89     1039.21    137.77 o 
   3   9  11      551.27      728.77     98.77 o 
   5   9  11     1125.76     1203.46    131.87 o 
   4  10  11      560.36      638.59    107.36 o 
   6  10  11      717.09      735.75    130.97 o 
   5  11  11      400.91      457.70    114.51 o 
   4  12  11      171.21       50.10    101.27 o 
   6  12  11      482.38      675.27    140.99 o 
   5  13  11       11.24       54.75    115.41 o 
   7  13  11      118.34      121.67    133.66 o 
   0   0  12    16415.04    17112.96   1558.10 o 
   2   0  12     6523.95     6481.01    466.19 o 
   4   0  12     6715.92     6153.85    489.55 o 
  10   0  12     1951.53     1742.39    164.43 o 
  12   0  12      919.45      914.86    126.50 o 
  -1   1  12     1136.91     1084.23     75.85 o 
   1   1  12      213.90      306.35     30.01 o 
   3   1  12       68.97       61.24     29.63 o 
   5   1  12      220.32      329.85     77.92 o 
   7   1  12      546.13      550.78     69.84 o 
   9   1  12       68.64       22.90     77.65 o 
  11   1  12       27.57      148.69     93.40 o 
  13   1  12      128.00      147.08    107.71 o 
   2   2  12     6093.93     6610.50    289.07 o 
   4   2  12     3521.43     3561.46    208.00 o 
   6   2  12      692.83      833.84     74.45 o 
   8   2  12     2202.32     2158.76    172.49 o 
  10   2  12     1442.23     1557.38    151.55 o 
  12   2  12     1054.10      655.59    130.80 o 
  14   2  12      480.39      216.50    115.77 o 
   3   3  12      253.24      228.26     42.72 o 
   5   3  12     1141.21     1095.55     92.29 o 
   7   3  12     2699.65     2665.28    131.81 o 
   9   3  12       64.54       40.97     78.37 o 
  11   3  12        5.44       -5.55     94.47 o 
  13   3  12      189.56       11.09    106.28 o 
   2   4  12     2563.30     2635.42    254.79 o 
   4   4  12     1315.64     1480.80    171.41 o 
   6   4  12     2961.41     2873.04    262.31 o 
   8   4  12      633.41      671.87     88.57 o 
  10   4  12      626.06      569.70    116.12 o 
  12   4  12      954.88      861.18    130.44 o 
  14   4  12      398.48      296.66    118.45 o 
  -1   5  12     6362.22     6004.98    550.56 o 
   3   5  12      325.70      334.95     59.40 o 
   5   5  12      710.51      771.71    113.62 o 
   7   5  12     3570.60     3590.36    268.03 o 
   9   5  12      124.93       22.19     82.66 o 
  11   5  12      101.73       89.46     98.41 o 
  13   5  12      175.34       96.98    107.00 o 
  -4   6  12      827.09      796.05    108.61 o 
  -2   6  12     1396.16     1407.08    166.94 o 
   0   6  12     3531.49     3312.12    282.17 o 
   2   6  12      950.27      797.84    108.97 o 
   8   6  12      713.30      663.82     97.16 o 
  10   6  12       95.96       17.71     92.15 o 
  12   6  12      148.22      -51.53    104.31 o 
  -3   7  12      296.45      397.93     79.62 o 
  -1   7  12     1392.63     1223.50    144.04 o 
   1   7  12     1516.88     1281.66    141.35 o 
   0   8  12     1229.57     1095.39    139.03 o 
   4   8  12       63.58        4.12     73.36 o 
   1   9  12     1343.62     1235.49    140.64 o 
   5  11  12      487.63      617.30    119.70 o 
   6  12  12       71.42      110.40    118.81 o 
  -1   1  13    13425.13    13937.83    792.15 o 
   1   1  13     6397.66     6547.84    343.44 o 
   3   1  13      308.42      385.95     79.80 o 
   5   1  13     9350.96     9396.67    557.58 o 
   7   1  13     3965.76     3894.35    225.65 o 
   0   2  13      524.80      678.13     77.30 o 
   2   2  13     1781.79     1897.25    103.01 o 
   4   2  13      293.92      404.89     73.36 o 
   6   2  13      299.71      357.27     59.95 o 
  12   2  13      103.21       90.72    102.88 o 
   3   3  13     1663.95     1662.78    137.95 o 
   5   3  13     1530.97     1657.52    117.22 o 
   7   3  13     2285.39     2337.51    222.05 o 
  11   3  13      250.06      154.24    103.78 o 
  13   3  13      169.66      281.63    114.33 o 
   2   4  13     4308.85     4257.22    411.00 o 
   4   4  13      404.69      387.02     87.50 o 
   6   4  13      198.80      147.44     83.74 o 
  10   4  13      966.13      846.51    126.32 o 
  12   4  13      751.45      576.86    124.35 o 
  14   4  13       75.27      -94.29    108.97 o 
  -1   5  13      270.50      327.62     74.97 o 
   5   5  13      674.64      850.08    113.26 o 
   9   5  13      391.73      366.44     96.44 o 
  11   5  13      480.59      397.58    114.87 o 
  13   5  13      174.65      203.98    115.41 o 
  -2   6  13      363.86      334.77     86.96 o 
   0   6  13      657.81      663.46    102.70 o 
   2   6  13     1616.17     1364.68    164.79 o 
  10   6  13      764.37      637.16    117.91 o 
  12   6  13      713.02      408.31    123.64 o 
  -1   7  13      120.93       48.85     72.29 o 
   1   7  13      854.37      763.66    116.66 o 
   0   8  13     2423.08     2318.00    242.09 o 
   0   0  14     3822.67     3863.58    380.40 o 
   2   0  14     6282.87     6231.68    557.90 o 
   4   0  14     3098.26     3377.25    267.68 o 
  -1   1  14     5212.63     5506.85    437.48 o 
   1   1  14     1652.87     1665.86    108.17 o 
   3   1  14        0.95       16.21     40.23 o 
   5   1  14      705.82      793.93     76.60 o 
   7   1  14       88.04      -51.35     81.77 o 
   2   2  14     4027.44     4424.60    281.95 o 
   4   2  14     3399.56     3374.18    196.99 o 
   6   2  14     2451.88     2531.96    150.75 o 
   3   3  14      320.28      295.95     74.43 o 
   5   3  14     1063.05     1159.09    138.13 o 
   2   4  14     2847.70     2970.73    273.94 o 
   4   4  14     2235.01     2316.39    224.02 o 
   5   5  14      641.06      704.62    125.07 o 
  -2   6  14     1933.27     1581.36    194.49 o 
   0   6  14     2323.84     2028.50    209.70 o 
  -1   7  14      945.38      835.05    121.85 o 
   1   7  14     1554.47     1342.85    150.66 o 
   1   1  15    14805.01    15841.00    862.74 o 
   3   1  15      468.00      467.10     60.35 o 
   5   1  15     1871.86     2132.19    149.99 o 
   0   2  15     5658.82     6034.68    526.23 o 
   2   2  15      997.92     1046.48     87.29 o 
   4   2  15     1628.36     1633.52    113.54 o 
   6   2  15       66.58       80.50     73.00 o 
   1   3  15     1833.21     2036.73    179.11 o 
   3   3  15     1577.40     1535.55    153.34 o 
   5   3  15     1449.97     1402.61    174.10 o 
   2   4  15      367.44      465.93     93.76 o 
   4   4  15     1335.76     1354.30    144.57 o 
   0   6  15      642.90      635.37    105.03 o 
   1   7  15       96.13       61.19     61.19 o 
   2   0  16     2349.59     2582.46    253.90 o 
   4   0  16     6042.77     6893.35    532.13 o 
   6   0  16     3253.31     3222.66    263.92 o 
   1   1  16      267.94      295.89     45.91 o 
   3   1  16      128.39       77.87     47.69 o 
   5   1  16      200.82      182.35     71.30 o 
   2   2  16     2531.99     2814.21    177.82 o 
   4   2  16     1635.81     1945.45    132.01 o 
   1   3  16     1017.07     1069.27    113.44 o 
   3   3  16        4.60      -21.83     69.78 o 
   5   3  16      400.10      337.81    100.56 o 
   2   4  16      579.26      825.93    101.99 o 
   4   4  16      372.35      548.95    100.20 o 
   1   5  16     1921.36     1467.38    166.22 o 
   3   5  16     1062.57     1059.79    132.05 o 
   0   6  16     1849.53     1557.56    176.60 o 
   3   1  17      395.39      465.98     61.49 o 
   5   1  17     3135.50     3184.20    214.71 o 
   2   2  17      474.58      448.57     89.28 o 
   4   2  17       13.40       -8.14     54.90 o 
   1   3  17     1891.95     2007.39    198.79 o 
   3   3  17     1216.06     1295.43    135.81 o 
   2   4  17     2419.52     2737.41    246.20 o 
   4   4  17      455.53      558.43    113.62 o 
   3   5  17      960.15     1130.10    149.58 o 
   4   0  18     1540.89     1814.86    185.91 o 
   3   1  18       29.73       25.23     73.90 o 
   5   1  18       27.55       85.17     89.82 o 
   4   2  18     2560.18     2848.33    183.04 o 
   3   3  18      256.51      286.10     88.93 o 
   3   5  18      148.72      138.85    100.74 o 
   4   2  19      262.99      286.64     98.23 o 
                                                 
